# Supplementary material for: Association between gut microbiota and spinal stenosis: a two-sample mendelian randomization study
Source: Front Immunol. 2024 Apr 19;15:1360132. doi: 10.3389/fimmu.2024.1360132 (PMC11066289; doi:10.3389/fimmu.2024.1360132)
Supplement: Supplementary Table 1 — Instrumental variables used in MR analysis of the association between gut microbiota and spinal stenosis. [file DataSheet_1.zip]

Archive with 6 entries (6 files):
- Additional file 1/Table S1.xlsx
- Additional file 1/Table S2.xlsx
- Additional file 1/Table S3.xlsx
- Additional file 1/Table S4.xlsx
- Additional file 1/Table S5.xlsx
- Additional file 1/Table S6.xlsx
