# Supplementary material for: Association between gut microbiota and spinal stenosis: a two-sample mendelian randomization study
Source: Front Immunol. 2024 Apr 19;15:1360132. doi: 10.3389/fimmu.2024.1360132 (PMC11066289; doi:10.3389/fimmu.2024.1360132)
Supplement: Supplementary Table 1 — Instrumental variables used in MR analysis of the association between gut microbiota and spinal stenosis. [file DataSheet_1.zip › Additional file 1/Table S1.xlsx]

## Sheet: phyla
Instrumental variables used in MR analysis of the association between gut microbiota and spinal stenosis
Bacterial taxa (exposure)	SNP	Effect allele	Other allele	Exposure (Bacteria)			Outcome (spinal stenosis)			F-statistic
				Beta	SE	P-value	Beta	SE	P-value
Actinobacteria	rs11766971	T	C	0.0476376	0.010646	7.65277e-06	-0.00718263	0.0117534	0.541128	20.0197
Actinobacteria	rs12528285	C	T	0.0809469	0.0180784	7.55059e-06	0.0270553	0.018618	0.146173	20.0454
Actinobacteria	rs13192624	T	C	-0.0522862	0.0117742	8.96557e-06	-0.0182887	0.0137083	0.182159	19.7171
Actinobacteria	rs1397793	G	A	-0.0521387	0.0111587	2.97621e-06	0.000987714	0.0128272	0.938622	21.8285
Actinobacteria	rs4429415	C	T	0.0581908	0.0111343	1.72988e-07	0.0025854	0.011779	0.826267	27.3095
Actinobacteria	rs55888705	A	G	0.0534221	0.0109975	1.18789e-06	0.0230501	0.0130246	0.0767715	23.5932
Actinobacteria	rs6496870	T	C	0.0510777	0.0113809	7.18855e-06	0.001068	0.0122128	0.930315	20.1394
Actinobacteria	rs6743026	T	C	0.0589446	0.0134622	1.19492e-05	-0.0265233	0.0148443	0.0739759	19.1685
Actinobacteria	rs74037001	G	A	-0.0819391	0.0165334	7.19646e-07	-0.0113373	0.0205655	0.581444	24.5581
Actinobacteria	rs75211493	G	A	0.0840786	0.0184739	5.33353e-06	0.00321177	0.0226549	0.887262	20.7105
Actinobacteria	rs7570971	A	C	0.086653	0.0113623	2.41454e-14	-0.00259731	0.0119635	0.828129	58.1528
Actinobacteria	rs80124826	T	C	-0.124191	0.0278566	8.26376e-06	0.0808824	0.0365196	0.0267756	19.8729
Actinobacteria	rs857444	C	T	0.0507315	0.0109885	3.89703e-06	-0.020186	0.0121666	0.097089	21.3116
Actinobacteria	rs9833771	T	C	0.0490077	0.0106564	4.24746e-06	-0.00240337	0.011758	0.838039	21.1466
Bacteroidetes	rs12938514	A	G	-0.201089	0.0415995	1.33862e-06	-0.0572477	0.0692687	0.408544	23.3634
Bacteroidetes	rs13291434	T	C	0.0705818	0.014978	2.44878e-06	-0.0337437	0.01688	0.0456047	22.2029
Bacteroidetes	rs17343978	A	C	-0.0556041	0.0120272	3.77889e-06	0.001641	0.0145026	0.90991	21.3706
Bacteroidetes	rs2032750	T	C	-0.0510857	0.0106804	1.72602e-06	0.0176758	0.0117448	0.132328	22.8747
Bacteroidetes	rs62531359	T	G	0.0657788	0.0149886	1.14089e-05	-0.00981184	0.0151733	0.517858	19.2568
Bacteroidetes	rs62575403	C	T	0.145424	0.0311079	2.94203e-06	0.00999694	0.0292503	0.732523	21.8507
Bacteroidetes	rs6586324	T	C	0.0477792	0.0105437	5.85533e-06	-0.00207873	0.0118403	0.860637	20.5318
Bacteroidetes	rs72706335	T	C	-0.223193	0.0493382	6.07571e-06	-0.0316992	0.0371865	0.393972	20.4611
Bacteroidetes	rs73512608	G	A	-0.123117	0.0236743	1.98805e-07	0.00582205	0.0260532	0.823172	27.0406
Bacteroidetes	rs73846128	A	G	-0.0664262	0.0133481	6.47646e-07	0.0240415	0.016449	0.143857	24.7612
Bacteroidetes	rs929878	C	T	-0.0540001	0.0121526	8.85047e-06	-0.0200889	0.0142871	0.159698	19.7418
Cyanobacteria.	rs12555298	G	A	0.0974327	0.0219351	8.91861e-06	-0.0029224	0.0155767	0.85118	19.7271
Cyanobacteria.	rs2585223	T	C	0.111364	0.0247743	6.95195e-06	-0.00210861	0.017948	0.906476	20.2034
Cyanobacteria.	rs584122	C	T	-0.151774	0.0326827	3.41966e-06	-0.00149058	0.0248128	0.952098	21.5621
Cyanobacteria.	rs61972390	T	C	0.107346	0.0242469	9.54655e-06	0.00627073	0.017093	0.713724	19.5971
Cyanobacteria.	rs7148504	G	T	0.0800404	0.0176621	5.84935e-06	-0.00314928	0.0119161	0.791558	20.5338
Cyanobacteria.	rs76531781	T	C	-0.231868	0.0493393	2.60855e-06	0.0289317	0.0297148	0.330232	22.0816
Cyanobacteria.	rs789068	G	A	-0.111385	0.0212922	1.6836e-07	-0.0036851	0.0167618	0.825987	27.3619
Cyanobacteria.	rs9864379	T	C	-0.138933	0.0268045	2.18096e-07	-0.0236368	0.0164545	0.150863	26.8616
Euryarchaeota	rs10202904	T	G	-0.115986	0.0230271	4.73065e-07	0.015656	0.0119558	0.190366	25.3668
Euryarchaeota	rs11022995	G	A	-0.10373	0.0228889	5.84602e-06	0.0263942	0.0116886	0.0239387	20.5349
Euryarchaeota	rs34928225	T	C	0.19977	0.0425421	2.65552e-06	-0.00933221	0.0201454	0.64319	22.0473
Euryarchaeota	rs45498998	G	A	-0.131882	0.029229	6.4207e-06	-0.0211392	0.0161516	0.190603	20.3554
Euryarchaeota	rs6064552	T	C	-0.123612	0.0275749	7.3683e-06	-0.00814537	0.015123	0.590158	20.0921
Euryarchaeota	rs6508769	T	C	0.150529	0.0337091	7.98743e-06	-0.0268718	0.0165413	0.104264	19.9379
Euryarchaeota	rs7015093	G	A	-0.118111	0.0264389	7.92071e-06	-0.0182643	0.0133259	0.170503	19.9539
Euryarchaeota	rs76029318	T	C	0.214866	0.0438442	9.5505e-07	-0.0309558	0.0243856	0.204288	24.0131
Euryarchaeota	rs7635189	G	A	0.119983	0.0259356	3.72432e-06	0.014397	0.0130612	0.270346	21.3985
Euryarchaeota	rs77658038	A	C	-0.160157	0.0340856	2.61876e-06	-0.0273267	0.0145037	0.0595498	22.0741
Euryarchaeota	rs894996	C	A	0.203577	0.0440033	3.72084e-06	0.00772794	0.0229489	0.736309	21.4003
Firmicutes	rs112334273	G	A	0.0627459	0.0127415	8.45679e-07	0.0288037	0.013097	0.0278593	24.2472
Firmicutes	rs2273429	A	G	-0.0702112	0.0153063	4.49485e-06	0.0165421	0.0190825	0.38601	21.0381
Firmicutes	rs2332027	G	A	-0.0482656	0.0104823	4.13485e-06	0.0114673	0.0120915	0.342939	21.1981
Firmicutes	rs2547978	A	G	0.0465802	0.0105075	9.29074e-06	0.0217097	0.0121165	0.0731745	19.649
Firmicutes	rs3792064	G	A	0.0897349	0.0182532	8.82791e-07	-0.0408473	0.0263226	0.120711	24.1645
Firmicutes	rs3852931	C	T	-0.0482086	0.0105	4.40485e-06	0.0301688	0.0122703	0.013945	21.0769
Firmicutes	rs4750583	A	G	0.0616007	0.0137936	7.97372e-06	-0.012508	0.0150422	0.405676	19.9412
Firmicutes	rs56199908	T	C	-0.186194	0.041051	5.7419e-06	-0.000198385	0.0260886	0.993933	20.5693
Firmicutes	rs6814436	T	C	0.0680205	0.0150844	6.50303e-06	-0.0300695	0.0168034	0.073536	20.3311
Firmicutes	rs6815608	T	C	0.0935765	0.0210869	9.09395e-06	0.0356563	0.0162869	0.0285779	19.6899
Firmicutes	rs7247191	T	C	-0.0713033	0.0157424	5.91574e-06	0.00921237	0.0195477	0.637444	20.5122
Firmicutes	rs72738886	T	C	0.0864609	0.0190398	5.59697e-06	-0.0132025	0.0221966	0.55198	20.6182
Firmicutes	rs72771021	C	T	-0.141357	0.0308303	4.54016e-06	-0.0126543	0.0230998	0.583821	21.0189
Firmicutes	rs8085381	G	A	0.0647291	0.0146219	9.5621e-06	-0.0212539	0.0151672	0.161123	19.594
Lentisphaerae	rs1002941	G	A	0.107661	0.0233382	3.96773e-06	0.0146179	0.0136054	0.282633	21.2772
Lentisphaerae	rs11770843	C	T	0.111896	0.0234776	1.87869e-06	0.00725201	0.0124949	0.561646	22.7118
Lentisphaerae	rs17114848	G	A	0.148972	0.0324162	4.31497e-06	0.0222997	0.0197501	0.258858	21.1164
Lentisphaerae	rs2031282	A	G	0.120412	0.0270263	8.37513e-06	0.028758	0.0155594	0.0645639	19.8473
Lentisphaerae	rs2825714	A	G	-0.138226	0.0289096	1.74142e-06	0.0139348	0.0157273	0.375605	22.8576
Lentisphaerae	rs60995569	T	G	-0.16062	0.0336806	1.85212e-06	-0.00495756	0.0187437	0.7914	22.7392
Lentisphaerae	rs62570196	C	T	-0.217203	0.0439621	7.78473e-07	0.00333039	0.0296076	0.91044	24.4067
Lentisphaerae	rs72640280	A	G	0.220185	0.0485947	5.86899e-06	-0.0100755	0.0255281	0.693078	20.5274
Lentisphaerae	rs77599476	A	G	0.229981	0.0479918	1.65047e-06	0.0182158	0.0256879	0.478249	22.9607
Proteobacteria	rs10750258	A	C	-0.0491248	0.010824	5.66572e-06	0.0240467	0.0121549	0.0478895	20.5948
Proteobacteria	rs11126162	T	C	-0.0770689	0.0187079	3.79536e-05	-0.0583454	0.0214206	0.00645357	16.9685
Proteobacteria	rs11715072	G	A	-0.0519289	0.0115246	6.60919e-06	0.000327042	0.0127428	0.979525	20.3001
Proteobacteria	rs12150865	C	T	0.0511615	0.0106407	1.52379e-06	0.0117765	0.0119067	0.322634	23.1142
Proteobacteria	rs12467198	C	T	0.0498267	0.011138	7.69162e-06	-0.00160959	0.0117988	0.89149	20.01
Proteobacteria	rs2347697	G	T	0.0502281	0.0108968	4.03752e-06	-0.0132501	0.0126627	0.295381	21.2437
Proteobacteria	rs2532663	G	A	-0.125578	0.0258034	1.13459e-06	-0.00686897	0.0195031	0.72469	23.6815
Proteobacteria	rs3890996	T	G	-0.0474614	0.0105645	7.03738e-06	-0.0185852	0.0117245	0.11293	20.18
Proteobacteria	rs4340090	C	T	-0.0668162	0.0153387	1.32437e-05	-0.010913	0.0181568	0.547813	18.9722
Proteobacteria	rs6707783	C	T	0.0849593	0.0187782	6.05808e-06	0.039527	0.0201973	0.0503431	20.4667
Proteobacteria	rs72771021	C	T	0.141726	0.0309242	4.58337e-06	-0.0126543	0.0230998	0.583821	21.0008
Proteobacteria	rs922773	C	T	-0.0803778	0.0157851	3.543e-07	-0.0431565	0.0194085	0.0261758	25.9246
Tenericutes	rs10108398	G	A	0.0769142	0.0153953	5.8543e-07	0.0106463	0.0130544	0.414767	24.9559
Tenericutes	rs12566890	T	G	-0.101147	0.0230978	1.19186e-05	-0.0392765	0.0173698	0.0237471	19.1734
Tenericutes	rs17214486	C	A	0.06099	0.0135623	6.89079e-06	-0.0166561	0.0125956	0.186045	20.2203
Tenericutes	rs2464826	A	C	0.0944239	0.0211806	8.27141e-06	0.00438291	0.0183964	0.811689	19.8711
Tenericutes	rs28537087	G	A	0.0820873	0.0188312	1.30588e-05	-0.00742218	0.0135636	0.584232	18.999
Tenericutes	rs3768491	A	G	-0.0681052	0.0149061	4.90185e-06	0.0121651	0.0128692	0.344513	20.8721
Tenericutes	rs4885016	T	C	-0.0819606	0.0181628	6.40508e-06	0.0193244	0.0171244	0.259121	20.3601
Tenericutes	rs6043847	T	C	-0.114937	0.0248606	3.77745e-06	-0.0302478	0.0250331	0.226927	21.3714
Tenericutes	rs72901605	T	C	-0.0841852	0.0178119	2.286e-06	0.00582738	0.0183995	0.75146	22.3349
Tenericutes	rs74603314	T	C	0.221639	0.0462918	1.68555e-06	0.0186888	0.0304068	0.538803	22.9203
Tenericutes	rs78169027	A	G	-0.108283	0.0237289	5.03478e-06	-0.0463943	0.0246377	0.0596925	20.8209
Verrucomicrobia	rs11252894	A	C	0.0784055	0.0162769	1.45751e-06	0.00556111	0.0136801	0.684367	23.1997
Verrucomicrobia	rs117107102	A	G	0.204283	0.0427565	1.77208e-06	0.0128783	0.0278339	0.643593	22.8241
Verrucomicrobia	rs11729256	T	C	0.0696984	0.0146953	2.10688e-06	-0.0168141	0.0156053	0.281274	22.4916
Verrucomicrobia	rs12512971	A	C	0.171057	0.0398053	1.72864e-05	-0.0168077	0.0216516	0.437585	18.4643
Verrucomicrobia	rs12908520	G	A	0.0594916	0.012823	3.49357e-06	-0.0116921	0.0118284	0.322922	21.5211
Verrucomicrobia	rs2602429	C	T	0.0764148	0.0153487	6.40475e-07	-0.00809012	0.013362	0.544875	24.7827
Verrucomicrobia	rs3995795	C	T	0.0610914	0.0138592	1.04325e-05	0.00749927	0.0120062	0.532221	19.4276
Verrucomicrobia	rs45598138	C	A	-0.143901	0.03054	2.45417e-06	-0.0580984	0.0379746	0.126035	22.1987
Verrucomicrobia	rs61779207	G	A	-0.0755253	0.0164385	4.33946e-06	-0.00104746	0.0140569	0.9406	21.1056
Verrucomicrobia	rs74542928	T	C	0.115994	0.0231324	5.32068e-07	0.013093	0.027498	0.63397	25.1401
Verrucomicrobia	rs76430504	T	C	-0.11753	0.025458	3.90042e-06	-0.0466728	0.027288	0.0871967	21.31
Verrucomicrobia	rs9349825	A	G	-0.0660243	0.0143911	4.47846e-06	0.038586	0.0148742	0.00948244	21.0451

## Sheet: class
Instrumental variables used in MR analysis of the association between gut microbiota and spinal stenosis
Bacterial taxa (exposure)	SNP	Effect allele	Other allele	Exposure (Bacteria)			Outcome (spinal stenosis)			F-statistic
				Beta	SE	P-value	Beta	SE	P-value
Actinobacteria	rs11655079	T	C	-0.0560674	0.0124286	6.44686e-06	0.00983914	0.0150965	0.514562	20.3477
Actinobacteria	rs11745923	G	T	0.0563759	0.0115529	1.06194e-06	-0.0142158	0.0119872	0.235655	23.8088
Actinobacteria	rs12049045	A	G	0.0510452	0.0114325	8.00969e-06	-0.00581081	0.0120089	0.628475	19.9325
Actinobacteria	rs134366	G	A	0.111877	0.023501	1.93106e-06	0.0586461	0.0231056	0.0111432	22.659
Actinobacteria	rs1376754	G	A	0.0509242	0.0112503	5.9976e-06	-0.0284919	0.0117235	0.0150848	20.4859
Actinobacteria	rs1515761	T	C	0.0762317	0.0169884	7.21379e-06	-0.0393072	0.0223463	0.0785778	20.1327
Actinobacteria	rs182549	C	T	0.111489	0.012066	2.46551e-20	-0.00150617	0.012013	0.900224	85.3643
Actinobacteria	rs4945008	A	G	0.0540741	0.0121393	8.41098e-06	0.0130034	0.011983	0.27785	19.8391
Actinobacteria	rs6660520	A	G	0.0711483	0.0134495	1.22306e-07	-0.0116282	0.0131674	0.377179	27.98
Actinobacteria	rs6893855	C	A	-0.0771441	0.0173568	8.80558e-06	0.0191203	0.019253	0.320657	19.7515
Actinobacteria	rs72767435	T	C	-0.126352	0.0273626	3.88024e-06	0.028873	0.0257081	0.261391	21.3199
Actinobacteria	rs7322849	T	C	0.0944467	0.0192976	9.86966e-07	0.0208243	0.0204342	0.308161	23.9498
Actinobacteria	rs80083040	T	G	0.155784	0.0348017	7.59363e-06	0.0103688	0.0285769	0.716726	20.0345
Actinobacteria	rs857444	C	T	0.0509553	0.011539	1.00591e-05	-0.020186	0.0121666	0.097089	19.4972
Actinobacteria	rs961091	G	A	0.0501255	0.011255	8.443e-06	0.0129012	0.0121311	0.287562	19.8318
Alphaproteobacteria	rs140912403	C	T	-0.160677	0.0317708	4.25031e-07	0.0371247	0.0248669	0.135453	25.5733
Alphaproteobacteria	rs34569731	A	G	0.0705145	0.0157564	7.6305e-06	-0.00624578	0.0121298	0.606615	20.0253
Alphaproteobacteria	rs62285697	C	T	0.0805256	0.0180912	8.54317e-06	0.00393533	0.0135383	0.771294	19.8093
Alphaproteobacteria	rs76784716	A	G	0.133271	0.0267738	6.43499e-07	0.000434983	0.0183238	0.981061	24.7736
Alphaproteobacteria	rs7960664	G	A	0.0969489	0.0215149	6.60182e-06	-0.00979912	0.0210268	0.641195	20.3022
Alphaproteobacteria	rs9813022	A	G	-0.0751277	0.0153867	1.04667e-06	0.00383958	0.0120848	0.750698	23.8367
Bacilli	rs10034695	C	T	-0.104434	0.0247882	2.51938e-05	0.0158969	0.0182192	0.382918	17.7472
Bacilli	rs11110282	A	G	-0.101189	0.0217379	3.24019e-06	0.00609727	0.0273198	0.823394	21.6655
Bacilli	rs11730038	G	A	-0.0630747	0.0128717	9.57165e-07	-0.00313192	0.012885	0.807954	24.0088
Bacilli	rs12797734	T	C	0.0572158	0.0126793	6.40571e-06	-0.00881069	0.0136565	0.518822	20.3599
Bacilli	rs13068444	A	G	0.0601035	0.0136407	1.05214e-05	-0.00196658	0.0153148	0.897824	19.4114
Bacilli	rs1595463	C	A	0.0476864	0.0108547	1.1172e-05	-0.00630864	0.0118059	0.593089	19.2969
Bacilli	rs28564647	T	G	-0.0613034	0.0137579	8.35522e-06	0.00567644	0.0157153	0.717946	19.8518
Bacilli	rs2952251	A	G	-0.0598868	0.0123903	1.3424e-06	-0.0066096	0.0140107	0.637102	23.358
Bacilli	rs34989881	A	G	0.111056	0.0246039	6.36907e-06	0.04138	0.0282026	0.14231	20.3709
Bacilli	rs35344081	G	A	0.0619529	0.0127066	1.08462e-06	0.00326358	0.0132922	0.806049	23.7682
Bacilli	rs4028634	T	C	0.0520614	0.0109842	2.14056e-06	-0.013321	0.0121439	0.272669	22.4612
Bacilli	rs4459992	T	C	0.0535854	0.0116362	4.12332e-06	0.0136738	0.0125059	0.274224	21.2034
Bacilli	rs57872228	C	T	-0.0714773	0.0146647	1.093e-06	0.0168577	0.018246	0.355534	23.7534
Bacilli	rs694949	A	G	-0.081146	0.0180042	6.57345e-06	0.0209583	0.0200405	0.295655	20.3105
Bacilli	rs74663707	C	T	0.0979154	0.0224074	1.24368e-05	-0.0532315	0.023931	0.0261234	19.0922
Bacilli	rs77558518	A	G	-0.107255	0.0222879	1.49242e-06	-0.00934981	0.0199069	0.638585	23.1542
Bacilli	rs78938557	T	C	0.108007	0.0232858	3.51224e-06	0.0463087	0.03509	0.186931	21.5109
Bacilli	rs9581006	C	T	0.225309	0.0467697	1.4543e-06	-0.000283039	0.0313492	0.992796	23.204
Bacteroidia	rs11146701	A	G	0.0473596	0.010541	7.02616e-06	0.00507202	0.0123059	0.680223	20.1831
Bacteroidia	rs12938514	A	G	-0.199979	0.0416024	1.53276e-06	-0.0572477	0.0692687	0.408544	23.103
Bacteroidia	rs13291434	T	C	0.0694656	0.0149789	3.52569e-06	-0.0337437	0.01688	0.0456047	21.5036
Bacteroidia	rs17343978	A	C	-0.0552057	0.0120278	4.43558e-06	0.001641	0.0145026	0.90991	21.0636
Bacteroidia	rs2032750	T	C	-0.0508393	0.0106807	1.93683e-06	0.0176758	0.0117448	0.132328	22.6533
Bacteroidia	rs4916508	G	A	-0.0466729	0.0105312	9.34266e-06	-0.00966673	0.0118446	0.414427	19.6384
Bacteroidia	rs55773148	G	A	-0.121514	0.0236759	2.8611e-07	0.00582207	0.0260532	0.823171	26.3373
Bacteroidia	rs62531359	T	G	0.0655728	0.0149891	1.21593e-05	-0.00981184	0.0151733	0.517858	19.1352
Bacteroidia	rs62575403	C	T	0.140055	0.0311128	6.74706e-06	0.00999694	0.0292503	0.732523	20.2606
Bacteroidia	rs72706335	T	C	-0.22241	0.0493458	6.56994e-06	-0.0316992	0.0371865	0.393972	20.3115
Bacteroidia	rs73846128	A	G	-0.0648523	0.013349	1.18451e-06	0.0240415	0.016449	0.143857	23.5987
Bacteroidia	rs79585701	A	C	0.0646823	0.0149628	1.54014e-05	-0.0013169	0.0168092	0.937554	18.6844
Bacteroidia	rs929878	C	T	-0.0548532	0.012153	6.37455e-06	-0.0200889	0.0142871	0.159698	20.3692
Betaproteobacteria	rs11128180	A	G	0.0592944	0.0128769	4.13054e-06	-0.0075308	0.585995	0.0138269	21.2001
Betaproteobacteria	rs1511453	A	G	0.0923492	0.0199158	3.53541e-06	0.0393558	0.115328	0.0249927	21.4983
Betaproteobacteria	rs1928341	A	G	0.0525581	0.0110408	1.93249e-06	0.0015661	0.89534	0.0119049	22.6576
Betaproteobacteria	rs2321387	G	A	-0.0494596	0.0109424	6.18402e-06	0.0237721	0.0443905	0.0118247	20.4273
Betaproteobacteria	rs2613606	C	T	-0.0513106	0.0109091	2.55782e-06	-0.0168188	0.158028	0.0119136	22.1193
Betaproteobacteria	rs320161	A	G	0.0572286	0.01262	5.7668e-06	-0.0334751	0.0166161	0.0139765	20.561
Betaproteobacteria	rs4033856	C	T	0.0832423	0.0167237	6.44076e-07	0.0332642	0.107329	0.020657	24.7719
Betaproteobacteria	rs6087811	T	G	-0.0978177	0.0198522	8.3374e-07	-0.000904387	0.96278	0.0193802	24.2746
Betaproteobacteria	rs62395635	T	C	0.109741	0.0236	3.31881e-06	-0.0143572	0.553798	0.0242488	21.6196
Betaproteobacteria	rs75242906	C	T	-0.121083	0.028075	1.61162e-05	0.00521182	0.807449	0.0213846	18.5979
Clostridia	rs10774377	A	G	0.052659	0.0113858	3.74674e-06	0.0180274	0.0118557	0.12837	21.387
Clostridia	rs112334273	G	A	0.0641008	0.0127404	4.87124e-07	0.0288037	0.013097	0.0278593	25.3103
Clostridia	rs13105690	T	C	-0.0529097	0.011818	7.56812e-06	0.00539751	0.0130258	0.678603	20.041
Clostridia	rs13179700	T	C	0.0511937	0.0109569	2.97858e-06	0.0191934	0.0123437	0.119965	21.827
Clostridia	rs1842454	G	A	-0.0547202	0.0127338	1.72945e-05	-0.0125891	0.0150328	0.402344	18.4634
Clostridia	rs2273429	A	G	-0.0724037	0.0153105	2.25599e-06	0.0165421	0.0190825	0.38601	22.3603
Clostridia	rs3792064	G	A	0.0795651	0.0182521	1.30522e-05	-0.0408473	0.0263226	0.120711	19
Clostridia	rs6126494	G	T	-0.0969353	0.0211699	4.67378e-06	-0.0309982	0.0247349	0.210128	20.9634
Clostridia	rs6797343	G	T	0.0592279	0.0134556	1.07397e-05	0.0232643	0.0148679	0.117646	19.3722
Clostridia	rs6814436	T	C	0.0739995	0.0150815	9.26524e-07	-0.0300695	0.0168034	0.073536	24.0714
Clostridia	rs6815608	T	C	0.103803	0.0210883	8.55279e-07	0.0356563	0.0162869	0.0285779	24.2255
Clostridia	rs72738886	T	C	0.086617	0.0190393	5.38028e-06	-0.0132025	0.0221966	0.55198	20.6938
Coriobacteriia	rs11073596	T	G	0.0510212	0.0114339	8.10966e-06	-0.0205942	0.0120805	0.0882409	19.9088
Coriobacteriia	rs11250875	T	C	0.06075	0.0130939	3.49139e-06	0.000537212	0.014252	0.969932	21.5223
Coriobacteriia	rs11656361	A	C	0.0773006	0.017553	1.06348e-05	-0.024927	0.0151324	0.0995062	19.3909
Coriobacteriia	rs12974142	G	A	0.0789796	0.0177205	8.3127e-06	0.00982546	0.023017	0.669468	19.8616
Coriobacteriia	rs13307134	C	T	0.0565686	0.0126265	7.45877e-06	-0.00975116	0.015841	0.538183	20.0688
Coriobacteriia	rs1397793	G	A	-0.0498855	0.0112446	9.14851e-06	0.000987714	0.0128272	0.938622	19.6785
Coriobacteriia	rs1816223	A	G	-0.0586265	0.0129006	5.50697e-06	0.0148121	0.0146422	0.311729	20.6492
Coriobacteriia	rs240104	T	C	-0.0603429	0.0126849	1.96432e-06	-0.00975232	0.0130238	0.453973	22.6262
Coriobacteriia	rs2442778	G	A	-0.116408	0.0258545	6.71785e-06	-0.00166572	0.0263559	0.949606	20.2689
Coriobacteriia	rs3025411	A	G	0.0926543	0.0209468	9.71963e-06	0.00798632	0.0190106	0.674413	19.5628
Coriobacteriia	rs34739816	G	T	0.0965017	0.0207666	3.36847e-06	-0.0220172	0.0249615	0.377752	21.5911
Coriobacteriia	rs67561917	A	G	-0.0714367	0.0154113	3.56362e-06	-0.0100042	0.015199	0.510402	21.4831
Coriobacteriia	rs719099	A	G	0.0778402	0.0155815	5.86301e-07	-0.0119806	0.0196158	0.541356	24.953
Coriobacteriia	rs8010111	G	A	-0.103377	0.0229286	6.52454e-06	-0.00962179	0.0213843	0.65275	20.3247
Deltaproteobacteria	rs11599763	T	C	-0.0544219	0.0117397	3.55681e-06	-0.00123641	0.012017	0.918051	21.4867
Deltaproteobacteria	rs17084793	G	A	-0.0710762	0.015953	8.37583e-06	0.026871	0.0166417	0.10638	19.8471
Deltaproteobacteria	rs17791387	A	G	-0.0735881	0.0154246	1.83476e-06	0.0104152	0.0199982	0.602503	22.7573
Deltaproteobacteria	rs2692012	A	G	0.110335	0.0253336	1.32895e-05	-0.0152362	0.025607	0.551842	18.9656
Deltaproteobacteria	rs2838334	G	A	0.0561722	0.0124124	6.02556e-06	0.0216096	0.0122916	0.0787336	20.477
Deltaproteobacteria	rs3935584	C	T	-0.0523485	0.011566	6.00971e-06	0.00893993	0.0117357	0.446197	20.482
Deltaproteobacteria	rs4506934	C	T	-0.0936514	0.02012	3.24559e-06	0.00559043	0.0181803	0.758462	21.6623
Deltaproteobacteria	rs55744759	A	G	-0.0779693	0.0170738	4.95709e-06	-0.00844402	0.0186337	0.650434	20.8507
Deltaproteobacteria	rs6058181	C	T	0.0825716	0.0165958	6.50983e-07	-0.0133438	0.0158666	0.400349	24.7513
Deltaproteobacteria	rs62020470	A	G	-0.0585411	0.0129358	6.02539e-06	-0.00744616	0.0153014	0.626519	20.477
Deltaproteobacteria	rs7936267	A	G	-0.0560975	0.0123206	5.28528e-06	-0.00877309	0.0121712	0.471028	20.7279
Deltaproteobacteria	rs9928243	C	A	-0.0538457	0.0117718	4.78201e-06	-0.00220142	0.0117433	0.851299	20.9195
Erysipelotrichia	rs10781552	C	T	-0.0552212	0.0116074	1.96096e-06	-0.0237533	0.0130305	0.0683188	22.6295
Erysipelotrichia	rs17530232	A	G	0.10305	0.0224648	4.49263e-06	-0.0127229	0.0260686	0.625513	21.0391
Erysipelotrichia	rs1884466	C	T	-0.0475363	0.0106939	8.78103e-06	-0.00288193	0.0117668	0.806518	19.7568
Erysipelotrichia	rs2300774	G	A	0.0524152	0.0106784	9.17592e-07	0.00786262	0.0117651	0.503941	24.0901
Erysipelotrichia	rs290833	T	G	-0.0497374	0.0111376	7.9808e-06	-0.0174015	0.0117425	0.13836	19.9395
Erysipelotrichia	rs35161940	T	C	-0.0806041	0.0167641	1.52343e-06	0.0337088	0.0190935	0.0774872	23.1147
Erysipelotrichia	rs4078432	C	T	-0.0608929	0.0133764	5.30679e-06	-0.0204678	0.0154994	0.18665	20.7201
Erysipelotrichia	rs56970041	T	G	0.0724144	0.0164471	1.06823e-05	-0.001814	0.0245037	0.940987	19.3824
Erysipelotrichia	rs62504403	C	T	0.0681159	0.0127883	1.00175e-07	0.0135408	0.014794	0.360039	28.3663
Erysipelotrichia	rs7234058	T	C	-0.0945759	0.0194091	1.10047e-06	-0.0534066	0.0205204	0.00925167	23.7403
Erysipelotrichia	rs7826267	T	G	-0.0839071	0.0199131	2.51256e-05	-0.00599564	0.0238421	0.801449	17.7523
Erysipelotrichia	rs8003149	C	T	0.0538798	0.0116888	4.03592e-06	-0.0209459	0.0124339	0.0920704	21.2445
Erysipelotrichia	rs921306	T	C	0.0493866	0.0109127	6.02189e-06	0.00851511	0.0119897	0.47758	20.4781
Gammaproteobacteria	rs11181912	G	A	-0.0579153	0.0118796	1.08714e-06	-0.00828363	0.0124925	0.507273	23.7637
Gammaproteobacteria	rs12404135	A	G	-0.0788843	0.0172415	4.75642e-06	-0.0598203	0.0224479	0.00770212	20.9298
Gammaproteobacteria	rs2234691	T	C	0.0762905	0.0171962	9.14426e-06	-0.010865	0.0177623	0.540744	19.6794
Gammaproteobacteria	rs6706173	A	C	0.074251	0.0146392	3.93547e-07	0.00424513	0.0170348	0.803203	25.7218
Gammaproteobacteria	rs75101789	C	T	0.0729012	0.0163003	7.73476e-06	0.0199612	0.0207625	0.336349	19.9993
Gammaproteobacteria	rs79795896	A	G	-0.15921	0.0351373	5.86832e-06	0.001045	0.0280115	0.970241	20.5276
Gammaproteobacteria	rs9494710	C	T	-0.0549673	0.0120924	5.47778e-06	-0.0153626	0.0125619	0.221345	20.6594
Lentisphaeria	rs1002941	G	A	0.105025	0.0233484	6.85439e-06	0.0146179	0.0136054	0.282633	20.2304
Lentisphaeria	rs11770843	C	T	0.109431	0.0234879	3.17698e-06	0.00725201	0.0124949	0.561646	21.7033
Lentisphaeria	rs17114848	G	A	0.152377	0.0324332	2.62487e-06	0.0222997	0.0197501	0.258858	22.0696
Lentisphaeria	rs2031282	A	G	0.122369	0.0270329	5.99274e-06	0.028758	0.0155594	0.0645639	20.4874
Lentisphaeria	rs2825714	A	G	-0.13741	0.0289246	2.02778e-06	0.0139348	0.0157273	0.375605	22.5651
Lentisphaeria	rs62570196	C	T	-0.21635	0.0439866	8.71847e-07	0.00333039	0.0296076	0.91044	24.1886
Lentisphaeria	rs72640280	A	G	0.220207	0.0486196	5.92141e-06	-0.0100755	0.0255281	0.693078	20.5103
Lentisphaeria	rs77599476	A	G	0.230292	0.0480168	1.61812e-06	0.0182158	0.0256879	0.478249	22.9988
Melainabacteria	rs10148250	G	A	0.0861928	0.0193381	8.30538e-06	-0.0114596	0.0122017	0.347642	19.8633
Melainabacteria	rs113884518	T	C	-0.205352	0.0454982	6.37947e-06	0.0122303	0.0379362	0.747156	20.3678
Melainabacteria	rs1221147	T	A	0.123968	0.0278958	8.83169e-06	-0.0136938	0.0162762	0.400158	19.7458
Melainabacteria	rs16851659	G	C	-0.0896103	0.0186432	1.53528e-06	0.0116754	0.0123297	0.343675	23.0998
Melainabacteria	rs28678345	T	C	0.214848	0.0470878	5.04954e-06	-0.0405606	0.0273311	0.137796	20.8153
Melainabacteria	rs367480	G	A	-0.083758	0.0185796	6.54217e-06	-0.0250217	0.0122461	0.041028	20.3196
Melainabacteria	rs4129395	G	A	0.0896187	0.0185106	1.28873e-06	-0.0241502	0.0117073	0.0391282	23.4364
Melainabacteria	rs789069	A	C	-0.103539	0.0234287	9.90038e-06	-0.00368488	0.0167618	0.825998	19.5276
Melainabacteria	rs79790072	T	C	0.226722	0.0487841	3.36052e-06	-0.0316801	0.033872	0.349638	21.5956
Melainabacteria	rs9864379	T	C	-0.159735	0.0292553	4.76077e-08	-0.0236368	0.0164545	0.150863	29.8073
Methanobacteria	rs10202904	T	G	-0.121754	0.0235357	2.30182e-07	0.015656	0.0119558	0.190366	26.7574
Methanobacteria	rs10424197	G	A	-0.111274	0.0247517	6.9367e-06	0.0172099	0.0135222	0.203122	20.2076
Methanobacteria	rs4257531	G	A	0.164498	0.0364959	6.56556e-06	0.0297747	0.0191856	0.12068	20.3128
Methanobacteria	rs62241835	G	T	-0.203385	0.0417931	1.13601e-06	0.00254058	0.0422776	0.952082	23.6791
Methanobacteria	rs6508769	T	C	0.153519	0.0344519	8.34848e-06	-0.0268718	0.0165413	0.104264	19.8534
Methanobacteria	rs73068003	G	T	-0.15814	0.0351803	6.95248e-06	0.0134203	0.0199208	0.500515	20.2032
Methanobacteria	rs73457410	A	G	0.21534	0.0436695	8.17584e-07	-0.032358	0.0242691	0.182433	24.3123
Methanobacteria	rs75208022	C	T	-0.227245	0.048763	3.15922e-06	-0.0129406	0.020142	0.52057	21.7141
Methanobacteria	rs894996	C	A	0.216999	0.0449076	1.35081e-06	0.00772794	0.0229489	0.736309	23.3459
Mollicutes	rs10108398	G	A	0.0769142	0.0153953	5.8543e-07	0.0106463	0.0130544	0.414767	24.9559
Mollicutes	rs12566890	T	G	-0.101147	0.0230978	1.19186e-05	-0.0392765	0.0173698	0.0237471	19.1734
Mollicutes	rs17214486	C	A	0.06099	0.0135623	6.89079e-06	-0.0166561	0.0125956	0.186045	20.2203
Mollicutes	rs2464826	A	C	0.0944239	0.0211806	8.27141e-06	0.00438291	0.0183964	0.811689	19.8711
Mollicutes	rs28537087	G	A	0.0820873	0.0188312	1.30588e-05	-0.00742218	0.0135636	0.584232	18.999
Mollicutes	rs3768491	A	G	-0.0681052	0.0149061	4.90185e-06	0.0121651	0.0128692	0.344513	20.8721
Mollicutes	rs4885016	T	C	-0.0819606	0.0181628	6.40508e-06	0.0193244	0.0171244	0.259121	20.3601
Mollicutes	rs6043847	T	C	-0.114937	0.0248606	3.77745e-06	-0.0302478	0.0250331	0.226927	21.3714
Mollicutes	rs72901605	T	C	-0.0841852	0.0178119	2.286e-06	0.00582738	0.0183995	0.75146	22.3349
Mollicutes	rs74603314	T	C	0.221639	0.0462918	1.68555e-06	0.0186888	0.0304068	0.538803	22.9203
Mollicutes	rs78169027	A	G	-0.108283	0.0237289	5.03478e-06	-0.0463943	0.0246377	0.0596925	20.8209
Negativicutes	rs1135612	G	A	0.0529785	0.0119177	8.77389e-06	-0.0192212	0.0143809	0.181361	19.7584
Negativicutes	rs13086907	G	A	0.0625312	0.0131735	2.06721e-06	-0.0174209	0.0140515	0.215054	22.5281
Negativicutes	rs1643968	T	C	-0.0565284	0.0112298	4.80887e-07	0.00833008	0.0122129	0.495194	25.3352
Negativicutes	rs1649999	A	G	0.0748989	0.0166458	6.809e-06	-0.00327898	0.020035	0.869996	20.2431
Negativicutes	rs2834062	A	G	0.0489057	0.0108842	7.01313e-06	-0.00131114	0.0128178	0.918525	20.1866
Negativicutes	rs4722181	T	G	0.0501306	0.0105798	2.15486e-06	-0.00448785	0.0117105	0.701547	22.4484
Negativicutes	rs60274479	T	C	-0.0659623	0.0134137	8.76408e-07	-0.035281	0.014766	0.0168787	24.1785
Negativicutes	rs61249479	A	C	0.0777075	0.0168628	4.06137e-06	-0.00771188	0.0160585	0.631059	21.2325
Negativicutes	rs71405394	G	A	-0.114178	0.02405	2.05919e-06	-0.0412953	0.0233805	0.0773571	22.5356
Negativicutes	rs73232831	G	A	-0.151829	0.0314932	1.42835e-06	-0.0705494	0.032178	0.0283452	23.2386
Negativicutes	rs9423647	G	A	0.047817	0.0105282	5.57748e-06	0.0163681	0.0117898	0.165036	20.6249
Verrucomicrobiae	rs111862613	T	C	0.090699	0.0196746	4.02761e-06	-0.0243243	0.0155402	0.117523	21.2485
Verrucomicrobiae	rs117107102	A	G	0.204683	0.0431573	2.10865e-06	0.0128783	0.0278339	0.643593	22.49
Verrucomicrobiae	rs11729256	T	C	0.0749798	0.0150177	5.95195e-07	-0.0168141	0.0156053	0.281274	24.924
Verrucomicrobiae	rs12908520	G	A	0.0618926	0.0130946	2.28353e-06	-0.0116921	0.0118284	0.322922	22.337
Verrucomicrobiae	rs2602429	C	T	0.0746844	0.0156194	1.73987e-06	-0.00809012	0.013362	0.544875	22.8594
Verrucomicrobiae	rs4242783	G	A	0.0689292	0.0147693	3.05538e-06	0.00674017	0.0130266	0.604866	21.7782
Verrucomicrobiae	rs4936098	A	G	0.0648843	0.0135928	1.81119e-06	0.00302624	0.0122757	0.805277	22.7821
Verrucomicrobiae	rs61779207	G	A	-0.0758309	0.0167762	6.1794e-06	-0.00104746	0.0140569	0.9406	20.4287
Verrucomicrobiae	rs74542928	T	C	0.112164	0.0236422	2.09314e-06	0.013093	0.027498	0.63397	22.5042
Verrucomicrobiae	rs9349825	A	G	-0.0704036	0.0147128	1.70821e-06	0.038586	0.0148742	0.00948244	22.8946
Verrucomicrobiae	rs941682	G	A	-0.0631436	0.0143767	1.12278e-05	0.0174955	0.0131488	0.18333	19.2873

## Sheet: order
Instrumental variables used in MR analysis of the association between gut microbiota and spinal stenosis
Bacterial taxa (exposure)	SNP	Effect allele	Other allele	Exposure (Bacteria)			Outcome (spinal stenosis)			F-statistic
				Beta	SE	P-value	Beta	SE	P-value
Actinomycetales	rs2889192	G	T	0.0884052	0.0194997	5.79669e-06	-0.00527257	0.0165589	0.750172	20.5511
Actinomycetales	rs34583783	G	T	0.123688	0.0264254	2.85975e-06	0.0118173	0.024655	0.631722	21.9051
Actinomycetales	rs35011108	A	G	0.241546	0.0503803	1.63121e-06	0.0312309	0.0232132	0.178498	22.9833
Actinomycetales	rs4073240	G	A	0.074973	0.0164672	5.29178e-06	-0.00518836	0.0120295	0.66625	20.7255
Bacillales	rs10233278	T	C	-0.116319	0.0248527	2.86432e-06	0.00609046	0.0118669	0.607788	21.9021
Bacillales	rs10410917	T	C	0.11471	0.0250025	4.47612e-06	0.0047023	0.0119992	0.695144	21.0461
Bacillales	rs11034576	A	G	0.205765	0.0453311	5.64821e-06	0.00290066	0.0176513	0.86947	20.6008
Bacillales	rs11207728	G	A	-0.14455	0.0316912	5.08585e-06	-0.0374036	0.0158688	0.0184204	20.8015
Bacillales	rs11844714	A	G	-0.143245	0.0320272	7.72681e-06	-0.00122289	0.014516	0.932862	20.0013
Bacillales	rs1287018	G	A	0.141125	0.0319309	9.88373e-06	-0.0172348	0.01504	0.251825	19.5308
Bacillales	rs4617108	A	G	0.248861	0.0525929	2.22499e-06	0.0119721	0.020986	0.56835	22.3869
Bacillales	rs74420793	A	G	-0.164413	0.0353763	3.35911e-06	0.0165569	0.0192367	0.389406	21.5964
Bacteroidales	rs11146701	A	G	0.0473596	0.010541	7.02616e-06	0.00507202	0.0123059	0.680223	20.1831
Bacteroidales	rs12938514	A	G	-0.199979	0.0416024	1.53276e-06	-0.0572477	0.0692687	0.408544	23.103
Bacteroidales	rs13291434	T	C	0.0694656	0.0149789	3.52569e-06	-0.0337437	0.01688	0.0456047	21.5036
Bacteroidales	rs17343978	A	C	-0.0552057	0.0120278	4.43558e-06	0.001641	0.0145026	0.90991	21.0636
Bacteroidales	rs2032750	T	C	-0.0508393	0.0106807	1.93683e-06	0.0176758	0.0117448	0.132328	22.6533
Bacteroidales	rs4916508	G	A	-0.0466729	0.0105312	9.34266e-06	-0.00966673	0.0118446	0.414427	19.6384
Bacteroidales	rs55773148	G	A	-0.121514	0.0236759	2.8611e-07	0.00582207	0.0260532	0.823171	26.3373
Bacteroidales	rs62531359	T	G	0.0655728	0.0149891	1.21593e-05	-0.00981184	0.0151733	0.517858	19.1352
Bacteroidales	rs62575403	C	T	0.140055	0.0311128	6.74706e-06	0.00999694	0.0292503	0.732523	20.2606
Bacteroidales	rs72706335	T	C	-0.22241	0.0493458	6.56994e-06	-0.0316992	0.0371865	0.393972	20.3115
Bacteroidales	rs73846128	A	G	-0.0648523	0.013349	1.18451e-06	0.0240415	0.016449	0.143857	23.5987
Bacteroidales	rs79585701	A	C	0.0646823	0.0149628	1.54014e-05	-0.0013169	0.0168092	0.937554	18.6844
Bacteroidales	rs929878	C	T	-0.0548532	0.012153	6.37455e-06	-0.0200889	0.0142871	0.159698	20.3692
Bifidobacteriales	rs10831953	G	A	0.0537537	0.0123746	1.39988e-05	-0.0182615	0.0127572	0.152299	18.8664
Bifidobacteriales	rs12446429	T	C	0.0810099	0.019073	2.1631e-05	-0.0195054	0.0150913	0.196186	18.0373
Bifidobacteriales	rs13020688	G	A	0.0584045	0.0122081	1.71788e-06	-0.00320051	0.0127604	0.801956	22.8838
Bifidobacteriales	rs182549	C	T	0.11707	0.0126703	2.47237e-20	-0.00150617	0.012013	0.900224	85.3588
Bifidobacteriales	rs4957061	T	C	0.0569873	0.0116907	1.09047e-06	-0.0112021	0.0119507	0.348574	23.7578
Bifidobacteriales	rs540489	T	G	-0.0632518	0.013817	4.69794e-06	0.00516383	0.015434	0.737945	20.9535
Bifidobacteriales	rs55888705	A	G	0.053673	0.0120586	8.54695e-06	0.0230501	0.0130246	0.0767715	19.8085
Bifidobacteriales	rs6899771	A	G	-0.0914312	0.0202604	6.39735e-06	0.0150516	0.0193301	0.436178	20.3624
Bifidobacteriales	rs7174549	C	T	0.0551726	0.0124655	9.59801e-06	0.0029545	0.0122152	0.80888	19.5868
Bifidobacteriales	rs7322849	T	C	0.110676	0.0200996	3.66295e-08	0.0208243	0.0204342	0.308161	30.3156
Bifidobacteriales	rs857444	C	T	0.0553965	0.0120669	4.41617e-06	-0.020186	0.0121666	0.097089	21.072
Burkholderiales	rs1511453	A	G	0.0910999	0.0199479	4.95024e-06	0.0393558	0.0249927	0.115328	20.8533
Burkholderiales	rs1928341	A	G	0.0507782	0.0110587	4.39649e-06	0.0015661	0.0119049	0.89534	21.0805
Burkholderiales	rs2321387	G	A	-0.0508514	0.0109588	3.47992e-06	0.0237721	0.0118247	0.0443905	21.5287
Burkholderiales	rs2613606	C	T	-0.0499561	0.0109264	4.82943e-06	-0.0168188	0.0119136	0.158028	20.9006
Burkholderiales	rs4033856	C	T	0.0833446	0.0167489	6.4872e-07	0.0332642	0.020657	0.107329	24.758
Burkholderiales	rs6087811	T	G	-0.101587	0.0198817	3.22898e-07	-0.000904387	0.0193802	0.96278	26.1037
Burkholderiales	rs62191117	A	G	0.0679995	0.0132471	2.84893e-07	-0.003224	0.0145258	0.824353	26.3455
Burkholderiales	rs62395635	T	C	0.109911	0.0236375	3.32163e-06	-0.0143572	0.0242488	0.553798	21.6179
Burkholderiales	rs75242906	C	T	-0.120974	0.0281273	1.70058e-05	0.00521182	0.0213846	0.807449	18.4955
Burkholderiales	rs7638039	T	C	0.0580987	0.012673	4.55217e-06	-0.000855497	0.0135913	0.949811	21.0139
Clostridiales	rs10774377	A	G	0.0523003	0.0113859	4.36047e-06	0.0180274	0.0118557	0.12837	21.0963
Clostridiales	rs112334273	G	A	0.0639383	0.0127404	5.2068e-07	0.0288037	0.013097	0.0278593	25.1819
Clostridiales	rs13105690	T	C	-0.0527441	0.011818	8.08121e-06	0.00539751	0.0130258	0.678603	19.9156
Clostridiales	rs13179700	T	C	0.0510953	0.0109569	3.11173e-06	0.0191934	0.0123437	0.119965	21.7431
Clostridiales	rs1842454	G	A	-0.0543676	0.012734	1.95928e-05	-0.0125891	0.0150328	0.402344	18.2257
Clostridiales	rs2273429	A	G	-0.0726191	0.0153105	2.10488e-06	0.0165421	0.0190825	0.38601	22.4935
Clostridiales	rs290772	G	A	0.084254	0.0196297	1.76941e-05	0.038937	0.0258978	0.132713	18.4199
Clostridiales	rs3792064	G	A	0.0796705	0.0182521	1.27119e-05	-0.0408473	0.0263226	0.120711	19.0504
Clostridiales	rs6126494	G	T	-0.0967501	0.0211699	4.87319e-06	-0.0309982	0.0247349	0.210128	20.8833
Clostridiales	rs6442336	C	T	-0.0547729	0.0124169	1.02827e-05	-0.00896699	0.0135281	0.507431	19.4552
Clostridiales	rs6814436	T	C	0.0741858	0.0150814	8.69746e-07	-0.0300695	0.0168034	0.073536	24.1932
Clostridiales	rs6815608	T	C	0.104089	0.0210883	7.97965e-07	0.0356563	0.0162869	0.0285779	24.3591
Clostridiales	rs72738886	T	C	0.0865333	0.0190392	5.49338e-06	-0.0132025	0.0221966	0.55198	20.654
Coriobacteriales	rs11073596	T	G	0.0510212	0.0114339	8.10966e-06	-0.0205942	0.0120805	0.0882409	19.9088
Coriobacteriales	rs11250875	T	C	0.06075	0.0130939	3.49139e-06	0.000537212	0.014252	0.969932	21.5223
Coriobacteriales	rs11656361	A	C	0.0773006	0.017553	1.06348e-05	-0.024927	0.0151324	0.0995062	19.3909
Coriobacteriales	rs12974142	G	A	0.0789796	0.0177205	8.3127e-06	0.00982546	0.023017	0.669468	19.8616
Coriobacteriales	rs13307134	C	T	0.0565686	0.0126265	7.45877e-06	-0.00975116	0.015841	0.538183	20.0688
Coriobacteriales	rs1397793	G	A	-0.0498855	0.0112446	9.14851e-06	0.000987714	0.0128272	0.938622	19.6785
Coriobacteriales	rs1816223	A	G	-0.0586265	0.0129006	5.50697e-06	0.0148121	0.0146422	0.311729	20.6492
Coriobacteriales	rs240104	T	C	-0.0603429	0.0126849	1.96432e-06	-0.00975232	0.0130238	0.453973	22.6262
Coriobacteriales	rs2442778	G	A	-0.116408	0.0258545	6.71785e-06	-0.00166572	0.0263559	0.949606	20.2689
Coriobacteriales	rs3025411	A	G	0.0926543	0.0209468	9.71963e-06	0.00798632	0.0190106	0.674413	19.5628
Coriobacteriales	rs34739816	G	T	0.0965017	0.0207666	3.36847e-06	-0.0220172	0.0249615	0.377752	21.5911
Coriobacteriales	rs67561917	A	G	-0.0714367	0.0154113	3.56362e-06	-0.0100042	0.015199	0.510402	21.4831
Coriobacteriales	rs719099	A	G	0.0778402	0.0155815	5.86301e-07	-0.0119806	0.0196158	0.541356	24.953
Coriobacteriales	rs8010111	G	A	-0.103377	0.0229286	6.52454e-06	-0.00962179	0.0213843	0.65275	20.3247
Desulfovibrionales	rs11599763	T	C	-0.0554862	0.0117486	2.32646e-06	-0.00123641	0.012017	0.918051	22.3013
Desulfovibrionales	rs17791387	A	G	-0.0727501	0.0154369	2.44424e-06	0.0104152	0.0199982	0.602503	22.2064
Desulfovibrionales	rs186073	T	C	0.0529219	0.0118542	8.02894e-06	0.000535698	0.011986	0.964351	19.928
Desulfovibrionales	rs2692012	A	G	0.112244	0.0253553	9.5622e-06	-0.0152362	0.025607	0.551842	19.594
Desulfovibrionales	rs2838334	G	A	0.0569024	0.0124223	4.63523e-06	0.0216096	0.0122916	0.0787336	20.9792
Desulfovibrionales	rs3935584	C	T	-0.0524466	0.0115749	5.86846e-06	0.00893993	0.0117357	0.446197	20.5275
Desulfovibrionales	rs4506934	C	T	-0.0953383	0.0201367	2.19535e-06	0.00559043	0.0181803	0.758462	22.4126
Desulfovibrionales	rs55744759	A	G	-0.0773942	0.0170877	5.91947e-06	-0.00844402	0.0186337	0.650434	20.511
Desulfovibrionales	rs6058181	C	T	0.0836765	0.0166098	4.70959e-07	-0.0133438	0.0158666	0.400349	25.3754
Desulfovibrionales	rs62020470	A	G	-0.0573633	0.0129462	9.38399e-06	-0.00744616	0.0153014	0.626519	19.6299
Desulfovibrionales	rs9928243	C	A	-0.0544713	0.0117811	3.77094e-06	-0.00220142	0.0117433	0.851299	21.3747
Enterobacteriales	rs11026530	T	C	0.0822408	0.0186379	1.02158e-05	0.0135608	0.0164158	0.408757	19.4677
Enterobacteriales	rs35673018	G	A	0.0899642	0.0202934	9.28585e-06	0.00971175	0.0203957	0.633956	19.65
Enterobacteriales	rs504442	T	G	0.084159	0.0189479	8.92906e-06	-0.00976263	0.0191195	0.609623	19.7249
Enterobacteriales	rs6092361	A	G	0.060255	0.0129095	3.04883e-06	-0.014613	0.0123177	0.235487	21.7823
Enterobacteriales	rs78143293	A	G	-0.0848521	0.0170415	6.38673e-07	0.00179142	0.0179765	0.920619	24.7881
Enterobacteriales	rs79757635	C	A	0.0758597	0.0171286	9.4741e-06	-0.017439	0.0172221	0.311253	19.6117
Erysipelotrichales	rs10781552	C	T	-0.0552212	0.0116074	1.96096e-06	-0.0237533	0.0130305	0.0683188	22.6295
Erysipelotrichales	rs17530232	A	G	0.10305	0.0224648	4.49263e-06	-0.0127229	0.0260686	0.625513	21.0391
Erysipelotrichales	rs1884466	C	T	-0.0475363	0.0106939	8.78103e-06	-0.00288193	0.0117668	0.806518	19.7568
Erysipelotrichales	rs2300774	G	A	0.0524152	0.0106784	9.17592e-07	0.00786262	0.0117651	0.503941	24.0901
Erysipelotrichales	rs290833	T	G	-0.0497374	0.0111376	7.9808e-06	-0.0174015	0.0117425	0.13836	19.9395
Erysipelotrichales	rs35161940	T	C	-0.0806041	0.0167641	1.52343e-06	0.0337088	0.0190935	0.0774872	23.1147
Erysipelotrichales	rs4078432	C	T	-0.0608929	0.0133764	5.30679e-06	-0.0204678	0.0154994	0.18665	20.7201
Erysipelotrichales	rs56970041	T	G	0.0724144	0.0164471	1.06823e-05	-0.001814	0.0245037	0.940987	19.3824
Erysipelotrichales	rs62504403	C	T	0.0681159	0.0127883	1.00175e-07	0.0135408	0.014794	0.360039	28.3663
Erysipelotrichales	rs7234058	T	C	-0.0945759	0.0194091	1.10047e-06	-0.0534066	0.0205204	0.00925167	23.7403
Erysipelotrichales	rs7826267	T	G	-0.0839071	0.0199131	2.51256e-05	-0.00599564	0.0238421	0.801449	17.7523
Erysipelotrichales	rs8003149	C	T	0.0538798	0.0116888	4.03592e-06	-0.0209459	0.0124339	0.0920704	21.2445
Erysipelotrichales	rs921306	T	C	0.0493866	0.0109127	6.02189e-06	0.00851511	0.0119897	0.47758	20.4781
Gastranaerophilales	rs11150282	T	C	0.098235	0.0197127	6.24938e-07	0.0153819	0.0122146	0.20792	24.83
Gastranaerophilales	rs113884518	T	C	-0.20591	0.0455376	6.1329e-06	0.0122303	0.0379362	0.747156	20.4432
Gastranaerophilales	rs28678345	T	C	0.213083	0.0471377	6.17118e-06	-0.0405606	0.0273311	0.137796	20.4313
Gastranaerophilales	rs367480	G	A	-0.0841649	0.0185948	6.00358e-06	-0.0250217	0.0122461	0.041028	20.484
Gastranaerophilales	rs4129395	G	A	0.0904264	0.0185253	1.05426e-06	-0.0241502	0.0117073	0.0391282	23.8228
Gastranaerophilales	rs789069	A	C	-0.10413	0.0234459	8.94255e-06	-0.00368488	0.0167618	0.825998	19.722
Gastranaerophilales	rs79790072	T	C	0.226103	0.0488017	3.60246e-06	-0.0316801	0.033872	0.349638	21.4623
Gastranaerophilales	rs8028558	A	G	0.08346	0.0188504	9.53359e-06	0.000212473	0.0122273	0.986136	19.5997
Gastranaerophilales	rs9864379	T	C	-0.160521	0.0292752	4.1774e-08	-0.0236368	0.0164545	0.150863	30.0608
Lactobacillales	rs11110282	A	G	-0.10239	0.0217849	2.60125e-06	0.00609727	0.0273198	0.823394	22.0869
Lactobacillales	rs11627423	C	A	0.0499263	0.0109744	5.38148e-06	0.00131771	0.0121326	0.913512	20.6934
Lactobacillales	rs11730038	G	A	-0.0605384	0.0129052	2.71877e-06	-0.00313192	0.012885	0.807954	22.0021
Lactobacillales	rs12797734	T	C	0.0571279	0.0127113	6.98106e-06	-0.00881069	0.0136565	0.518822	20.1954
Lactobacillales	rs1595463	C	A	0.0479749	0.0108801	1.03657e-05	-0.00630864	0.0118059	0.593089	19.4399
Lactobacillales	rs2370083	G	T	-0.08054	0.0180992	8.59016e-06	0.0515361	0.0237969	0.0303368	19.7988
Lactobacillales	rs2952251	A	G	-0.0629317	0.0124177	4.02264e-07	-0.0066096	0.0140107	0.637102	25.6796
Lactobacillales	rs34989881	A	G	0.113479	0.0246452	4.13445e-06	0.04138	0.0282026	0.14231	21.1983
Lactobacillales	rs35344081	G	A	0.0642442	0.0127358	4.55028e-07	0.00326358	0.0132922	0.806049	25.4418
Lactobacillales	rs4028634	T	C	0.0532915	0.01101	1.29651e-06	-0.013321	0.0121439	0.272669	23.4249
Lactobacillales	rs57872228	C	T	-0.0688415	0.0146994	2.82311e-06	0.0168577	0.018246	0.355534	21.9299
Lactobacillales	rs74663707	C	T	0.0982594	0.0224613	1.21646e-05	-0.0532315	0.023931	0.0261234	19.1344
Lactobacillales	rs77558518	A	G	-0.106466	0.0223484	1.89861e-06	-0.00934981	0.0199069	0.638585	22.6916
Lactobacillales	rs78938557	T	C	0.10553	0.0233581	6.2448e-06	0.0463087	0.03509	0.186931	20.4086
Lactobacillales	rs9581006	C	T	0.22583	0.0469228	1.48839e-06	-0.000283039	0.0313492	0.992796	23.1594
Methanobacteriales	rs10202904	T	G	-0.121754	0.0235357	2.30182e-07	0.015656	0.0119558	0.190366	26.7574
Methanobacteriales	rs10424197	G	A	-0.111274	0.0247517	6.9367e-06	0.0172099	0.0135222	0.203122	20.2076
Methanobacteriales	rs4257531	G	A	0.164498	0.0364959	6.56556e-06	0.0297747	0.0191856	0.12068	20.3128
Methanobacteriales	rs62241835	G	T	-0.203385	0.0417931	1.13601e-06	0.00254058	0.0422776	0.952082	23.6791
Methanobacteriales	rs6508769	T	C	0.153519	0.0344519	8.34848e-06	-0.0268718	0.0165413	0.104264	19.8534
Methanobacteriales	rs73068003	G	T	-0.15814	0.0351803	6.95248e-06	0.0134203	0.0199208	0.500515	20.2032
Methanobacteriales	rs73457410	A	G	0.21534	0.0436695	8.17584e-07	-0.032358	0.0242691	0.182433	24.3123
Methanobacteriales	rs75208022	C	T	-0.227245	0.048763	3.15922e-06	-0.0129406	0.020142	0.52057	21.7141
Methanobacteriales	rs894996	C	A	0.216999	0.0449076	1.35081e-06	0.00772794	0.0229489	0.736309	23.3459
MollicutesRF9	rs114184530	T	C	-0.154545	0.0339992	5.47949e-06	-0.0469704	0.0207222	0.0234105	20.6588
MollicutesRF9	rs11779863	G	A	-0.0772768	0.0172171	7.17645e-06	0.0159123	0.0161447	0.324327	20.1426
MollicutesRF9	rs12566890	T	G	-0.103134	0.0241775	1.99285e-05	-0.0392765	0.0173698	0.0237471	18.1934
MollicutesRF9	rs13100746	C	T	0.0638979	0.0142685	7.52623e-06	0.0217197	0.0117497	0.0645268	20.0516
MollicutesRF9	rs17235252	T	C	-0.122002	0.0255463	1.79059e-06	0.0394304	0.0180254	0.0287058	22.8041
MollicutesRF9	rs3932485	C	T	0.0626209	0.0141623	9.79483e-06	0.00145565	0.011976	0.903258	19.5481
MollicutesRF9	rs515984	T	C	-0.0875451	0.0190685	4.40959e-06	-0.0633101	0.0187394	0.000728971	21.0748
MollicutesRF9	rs638542	G	A	-0.070592	0.0157049	6.96023e-06	0.0118201	0.0128814	0.358822	20.2011
MollicutesRF9	rs74603314	T	C	0.230767	0.0489701	2.44806e-06	0.0186888	0.0304068	0.538803	22.2034
MollicutesRF9	rs7706512	G	A	0.0657351	0.0138979	2.24686e-06	0.0145314	0.0117225	0.215116	22.3681
MollicutesRF9	rs7801843	A	G	-0.0869495	0.0194509	7.81488e-06	-0.0205408	0.0162999	0.207606	19.9796
MollicutesRF9	rs949341	G	A	0.0656602	0.0147216	8.19158e-06	0.00131873	0.0131515	0.920128	19.8896
NB1n	rs11251024	G	A	0.104201	0.0206737	4.64871e-07	0.0103255	0.0133424	0.438997	25.4005
NB1n	rs11606187	A	G	-0.154539	0.0326288	2.17674e-06	-0.00307818	0.016586	0.852767	22.429
NB1n	rs13385922	T	C	0.0929494	0.0201348	3.90545e-06	-0.00693887	0.0123509	0.574246	21.3075
NB1n	rs166849	G	A	0.0911053	0.0202239	6.64278e-06	-0.0109132	0.0118754	0.358106	20.2904
NB1n	rs2172426	C	T	-0.10212	0.0198947	2.85118e-07	0.00543327	0.0119606	0.649639	26.344
NB1n	rs267959	A	G	0.0988612	0.0209676	2.41758e-06	0.00415636	0.0130571	0.75024	22.2275
NB1n	rs4383094	T	C	0.149188	0.0320662	3.27936e-06	-0.0137283	0.0168663	0.415676	21.6425
NB1n	rs6051857	A	G	-0.134267	0.029288	4.55394e-06	-0.00545313	0.0151327	0.718583	21.0131
NB1n	rs60775321	T	C	-0.0962425	0.0213842	6.7748e-06	0.00736882	0.0129181	0.568388	20.2527
NB1n	rs72671304	T	C	0.172322	0.0370028	3.20862e-06	-0.00545311	0.0223977	0.807643	21.6843
NB1n	rs7911787	G	T	-0.223071	0.0470232	2.09709e-06	0.0176621	0.0329787	0.592262	22.5006
NB1n	rs9542068	T	C	0.0990709	0.0218149	5.5875e-06	-0.0101976	0.0123996	0.41084	20.6214
Pasteurellales	rs10965428	C	A	-0.119902	0.0258219	3.4268e-06	0.00416076	0.0253104	0.869425	21.5581
Pasteurellales	rs111582866	G	A	-0.113957	0.0256403	8.8113e-06	-0.0634543	0.0210789	0.0026097	19.7502
Pasteurellales	rs12050685	A	G	-0.0670948	0.015239	1.06844e-05	0.0225507	0.0130033	0.0828762	19.3821
Pasteurellales	rs16970009	A	G	0.187381	0.0429572	1.28848e-05	0.0179387	0.0424806	0.67282	19.0246
Pasteurellales	rs4822728	T	C	0.0685479	0.0149032	4.23444e-06	0.0239974	0.0117108	0.0404455	21.1525
Pasteurellales	rs6972479	A	G	-0.0781862	0.0175366	8.25476e-06	-0.0263651	0.0145501	0.0699826	19.8749
Pasteurellales	rs72756943	G	A	0.13988	0.0303029	3.91089e-06	-0.0113601	0.0236186	0.630532	21.3048
Pasteurellales	rs73139353	A	C	-0.222573	0.0484634	4.37778e-06	0.0157131	0.0208292	0.450621	21.0887
Pasteurellales	rs76022354	C	T	0.24289	0.0500406	1.21086e-06	-0.00084634	0.0271487	0.975131	23.5563
Pasteurellales	rs78909003	T	C	-0.241159	0.0498372	1.30532e-06	-0.00554751	0.025783	0.829641	23.4118
Pasteurellales	rs9382510	C	T	-0.0881865	0.0169965	2.11976e-07	-0.00646979	0.0134046	0.629341	26.9166
Pasteurellales	rs9895850	T	C	-0.176406	0.041017	1.7017e-05	0.0179226	0.0283604	0.527416	18.4942
Pasteurellales	rs9938097	T	C	-0.0710386	0.0158024	6.94314e-06	0.0109192	0.012053	0.36497	20.2058
Rhodospirillales	rs1035406	G	A	-0.114725	0.0247994	3.72574e-06	-0.0240019	0.0183314	0.190424	21.3978
Rhodospirillales	rs11591293	G	T	0.0722755	0.0158186	4.9e-06	-0.0069261	0.0118464	0.558776	20.8728
Rhodospirillales	rs11630875	T	C	0.0945198	0.0202139	2.92543e-06	0.0259505	0.0176036	0.140438	21.8616
Rhodospirillales	rs13336560	C	T	-0.0695313	0.0157065	9.55909e-06	0.0176547	0.0119083	0.138194	19.5946
Rhodospirillales	rs2162883	C	T	0.090131	0.0193257	3.10439e-06	-0.00809157	0.0155884	0.603707	21.7477
Rhodospirillales	rs3730086	A	G	0.0800354	0.0178737	7.54079e-06	-0.0202765	0.013487	0.132733	20.0479
Rhodospirillales	rs3754624	C	T	0.094128	0.0198389	2.08905e-06	2.48206e-05	0.0153033	0.998706	22.508
Rhodospirillales	rs4278423	T	C	0.105215	0.0233778	6.77474e-06	-0.0365514	0.0244612	0.135108	20.2528
Rhodospirillales	rs61933850	G	A	0.164663	0.0360285	4.86938e-06	0.0245146	0.0170212	0.1498	20.8848
Rhodospirillales	rs7001029	C	T	0.120726	0.0260989	3.73346e-06	0.00739205	0.0203615	0.716574	21.3938
Rhodospirillales	rs76784716	A	G	0.136039	0.0284399	1.72361e-06	0.000434983	0.0183238	0.981061	22.8774
Rhodospirillales	rs77304857	C	A	-0.0997433	0.0222165	7.13595e-06	0.00473865	0.0147784	0.748478	20.1534
Rhodospirillales	rs9813022	A	G	-0.0830795	0.0162642	3.25357e-07	0.00383958	0.0120848	0.750698	26.0891
Selenomonadales	rs1135612	G	A	0.0529785	0.0119177	8.77389e-06	-0.0192212	0.0143809	0.181361	19.7584
Selenomonadales	rs13086907	G	A	0.0625312	0.0131735	2.06721e-06	-0.0174209	0.0140515	0.215054	22.5281
Selenomonadales	rs1643968	T	C	-0.0565284	0.0112298	4.80887e-07	0.00833008	0.0122129	0.495194	25.3352
Selenomonadales	rs1649999	A	G	0.0748989	0.0166458	6.809e-06	-0.00327898	0.020035	0.869996	20.2431
Selenomonadales	rs2834062	A	G	0.0489057	0.0108842	7.01313e-06	-0.00131114	0.0128178	0.918525	20.1866
Selenomonadales	rs4722181	T	G	0.0501306	0.0105798	2.15486e-06	-0.00448785	0.0117105	0.701547	22.4484
Selenomonadales	rs60274479	T	C	-0.0659623	0.0134137	8.76408e-07	-0.035281	0.014766	0.0168787	24.1785
Selenomonadales	rs61249479	A	C	0.0777075	0.0168628	4.06137e-06	-0.00771188	0.0160585	0.631059	21.2325
Selenomonadales	rs71405394	G	A	-0.114178	0.02405	2.05919e-06	-0.0412953	0.0233805	0.0773571	22.5356
Selenomonadales	rs73232831	G	A	-0.151829	0.0314932	1.42835e-06	-0.0705494	0.032178	0.0283452	23.2386
Selenomonadales	rs9423647	G	A	0.047817	0.0105282	5.57748e-06	0.0163681	0.0117898	0.165036	20.6249
Verrucomicrobiales	rs111862613	T	C	0.090699	0.0196746	4.02761e-06	-0.0243243	0.0155402	0.117523	21.2485
Verrucomicrobiales	rs117107102	A	G	0.204683	0.0431573	2.10865e-06	0.0128783	0.0278339	0.643593	22.49
Verrucomicrobiales	rs11729256	T	C	0.0749798	0.0150177	5.95195e-07	-0.0168141	0.0156053	0.281274	24.924
Verrucomicrobiales	rs12908520	G	A	0.0618926	0.0130946	2.28353e-06	-0.0116921	0.0118284	0.322922	22.337
Verrucomicrobiales	rs2602429	C	T	0.0746844	0.0156194	1.73987e-06	-0.00809012	0.013362	0.544875	22.8594
Verrucomicrobiales	rs4242783	G	A	0.0689292	0.0147693	3.05538e-06	0.00674017	0.0130266	0.604866	21.7782
Verrucomicrobiales	rs4936098	A	G	0.0648843	0.0135928	1.81119e-06	0.00302624	0.0122757	0.805277	22.7821
Verrucomicrobiales	rs61779207	G	A	-0.0758309	0.0167762	6.1794e-06	-0.00104746	0.0140569	0.9406	20.4287
Verrucomicrobiales	rs74542928	T	C	0.112164	0.0236422	2.09314e-06	0.013093	0.027498	0.63397	22.5042
Verrucomicrobiales	rs9349825	A	G	-0.0704036	0.0147128	1.70821e-06	0.038586	0.0148742	0.00948244	22.8946
Verrucomicrobiales	rs941682	G	A	-0.0631436	0.0143767	1.12278e-05	0.0174955	0.0131488	0.18333	19.2873
Victivallales	rs1002941	G	A	0.105025	0.0233484	6.85439e-06	0.0146179	0.0136054	0.282633	20.2304
Victivallales	rs11770843	C	T	0.109431	0.0234879	3.17698e-06	0.00725201	0.0124949	0.561646	21.7033
Victivallales	rs17114848	G	A	0.152377	0.0324332	2.62487e-06	0.0222997	0.0197501	0.258858	22.0696
Victivallales	rs2031282	A	G	0.122369	0.0270329	5.99274e-06	0.028758	0.0155594	0.0645639	20.4874
Victivallales	rs2825714	A	G	-0.13741	0.0289246	2.02778e-06	0.0139348	0.0157273	0.375605	22.5651
Victivallales	rs62570196	C	T	-0.21635	0.0439866	8.71847e-07	0.00333039	0.0296076	0.91044	24.1886
Victivallales	rs72640280	A	G	0.220207	0.0486196	5.92141e-06	-0.0100755	0.0255281	0.693078	20.5103
Victivallales	rs77599476	A	G	0.230292	0.0480168	1.61812e-06	0.0182158	0.0256879	0.478249	22.9988

## Sheet: family
Instrumental variables used in MR analysis of the association between gut microbiota and spinal stenosis
Bacterial taxa (exposure)	SNP	Effect allele	Other allele	Exposure (Bacteria)			Outcome (spinal stenosis)			F-statistic
				Beta	SE	P-value	Beta	SE	P-value
Acidaminococcaceae	rs262812	T	C	-0.065675	0.0142257	3.89968e-06	-0.00236261	0.0127806	0.853339	21.3103
Acidaminococcaceae	rs2933324	A	G	-0.0662557	0.0140257	2.3137e-06	0.0122845	0.0139739	0.379343	22.3118
Acidaminococcaceae	rs45497800	T	C	-0.117863	0.0257351	4.65311e-06	0.00953841	0.0167005	0.567901	20.9719
Acidaminococcaceae	rs6589457	A	G	0.165911	0.0349516	2.06581e-06	-0.0219803	0.026959	0.414888	22.5295
Acidaminococcaceae	rs6923842	T	C	-0.0796106	0.0169192	2.53457e-06	0.00753495	0.01844	0.682818	22.1368
Acidaminococcaceae	rs74540770	G	A	-0.108969	0.0243533	7.65843e-06	0.00933915	0.0214819	0.663748	20.0183
Acidaminococcaceae	rs78702810	T	C	-0.143755	0.0323244	8.69686e-06	0.000975763	0.0190933	0.959242	19.7752
Actinomycetaceae	rs2889192	G	T	0.0887537	0.0195009	5.33223e-06	-0.00527257	0.0165589	0.750172	20.711
Actinomycetaceae	rs34583783	G	T	0.123756	0.026427	2.828e-06	0.0118173	0.024655	0.631722	21.9265
Actinomycetaceae	rs35011108	A	G	0.241826	0.0503796	1.58599e-06	0.0312309	0.0232132	0.178498	23.0373
Actinomycetaceae	rs4073240	G	A	0.0747546	0.0164684	5.64447e-06	-0.00518836	0.0120295	0.66625	20.602
Alcaligenaceae	rs112135816	T	G	-0.0775052	0.0171554	6.24735e-06	0.0139556	0.0247656	0.573089	20.4078
Alcaligenaceae	rs1153990	A	G	-0.058727	0.0128306	4.71434e-06	0.00367366	0.01259	0.770446	20.9468
Alcaligenaceae	rs147968	C	T	0.0489475	0.0110321	9.12925e-06	0.00117967	0.0117005	0.919691	19.6825
Alcaligenaceae	rs28480294	T	C	-0.0516967	0.0115503	7.61346e-06	0.010714	0.0122394	0.381372	20.0295
Alcaligenaceae	rs4033856	C	T	0.081834	0.0168931	1.27108e-06	0.0332642	0.020657	0.107329	23.463
Alcaligenaceae	rs62191117	A	G	0.0684302	0.0133636	3.04497e-07	-0.003224	0.0145258	0.824353	26.217
Alcaligenaceae	rs62395635	T	C	0.110583	0.0238514	3.54666e-06	-0.0143572	0.0242488	0.553798	21.4922
Alcaligenaceae	rs6969323	A	C	-0.0593564	0.0129137	4.29839e-06	-0.0194487	0.0141573	0.169517	21.1238
Alcaligenaceae	rs74776516	T	G	-0.0944052	0.0213287	9.59014e-06	-0.00405007	0.0236497	0.864025	19.5884
Alcaligenaceae	rs7638039	T	C	0.0603335	0.0127779	2.33868e-06	-0.000855497	0.0135913	0.949811	22.2912
Alcaligenaceae	rs9537886	A	C	-0.0570888	0.0110683	2.4975e-07	0.0218503	0.0117913	0.0638705	26.5998
Bacteroidaceae	rs11585893	A	G	-0.0740746	0.0147633	5.2356e-07	0.0159096	0.0136388	0.243414	25.1712
Bacteroidaceae	rs13207588	A	G	-0.059205	0.0131195	6.39901e-06	-0.0209528	0.014953	0.161142	20.3619
Bacteroidaceae	rs1340391	T	C	-0.0592004	0.0132244	7.58422e-06	-0.0133308	0.0171109	0.435929	20.0369
Bacteroidaceae	rs17619981	T	G	0.0880978	0.0187002	2.46434e-06	0.0161499	0.0172245	0.348445	22.1907
Bacteroidaceae	rs2023437	T	C	-0.0782325	0.0167634	3.05837e-06	0.000840135	0.0177821	0.962317	21.7763
Bacteroidaceae	rs66710942	C	T	0.0488038	0.0107412	5.53011e-06	0.0241065	0.0117537	0.0402698	20.6412
Bacteroidaceae	rs6795673	C	T	0.0538565	0.0105251	3.1052e-07	-0.00286574	0.0117018	0.806537	26.1792
Bacteroidaceae	rs9507307	C	T	0.0604456	0.0129128	2.85389e-06	-0.00233917	0.0135948	0.863387	21.9091
BacteroidalesS24.7group	rs10872669	A	G	-0.123071	0.0275665	8.02584e-06	0.0162024	0.0203648	0.42626	19.9287
BacteroidalesS24.7group	rs12748533	G	T	-0.0821108	0.0172701	1.9892e-06	-0.00442251	0.0130002	0.733714	22.602
BacteroidalesS24.7group	rs17043770	G	A	-0.176886	0.0344092	2.73797e-07	-0.0107781	0.0190057	0.570648	26.4222
BacteroidalesS24.7group	rs61508842	T	C	0.122574	0.0272389	6.79596e-06	-0.00207369	0.0207458	0.920379	20.2468
BacteroidalesS24.7group	rs689695	C	A	0.0814578	0.0167057	1.08229e-06	-0.00106576	0.0128395	0.933847	23.7723
BacteroidalesS24.7group	rs738193	T	C	0.0847328	0.0165856	3.24178e-07	0.00980935	0.0122634	0.423777	26.0961
BacteroidalesS24.7group	rs78609301	A	G	-0.0867065	0.0195709	9.40632e-06	-0.0045316	0.0127654	0.722595	19.6254
BacteroidalesS24.7group	rs941000	C	T	0.0850266	0.0163382	1.94891e-07	0.0134354	0.0122023	0.270875	27.0791
Bifidobacteriaceae	rs10831953	G	A	0.0537537	0.0123746	1.39988e-05	-0.0182615	0.0127572	0.152299	18.8664
Bifidobacteriaceae	rs12446429	T	C	0.0810099	0.019073	2.1631e-05	-0.0195054	0.0150913	0.196186	18.0373
Bifidobacteriaceae	rs13020688	G	A	0.0584045	0.0122081	1.71788e-06	-0.00320051	0.0127604	0.801956	22.8838
Bifidobacteriaceae	rs182549	C	T	0.11707	0.0126703	2.47237e-20	-0.00150617	0.012013	0.900224	85.3588
Bifidobacteriaceae	rs4957061	T	C	0.0569873	0.0116907	1.09047e-06	-0.0112021	0.0119507	0.348574	23.7578
Bifidobacteriaceae	rs540489	T	G	-0.0632518	0.013817	4.69794e-06	0.00516383	0.015434	0.737945	20.9535
Bifidobacteriaceae	rs55888705	A	G	0.053673	0.0120586	8.54695e-06	0.0230501	0.0130246	0.0767715	19.8085
Bifidobacteriaceae	rs6899771	A	G	-0.0914312	0.0202604	6.39735e-06	0.0150516	0.0193301	0.436178	20.3624
Bifidobacteriaceae	rs7174549	C	T	0.0551726	0.0124655	9.59801e-06	0.0029545	0.0122152	0.80888	19.5868
Bifidobacteriaceae	rs7322849	T	C	0.110676	0.0200996	3.66295e-08	0.0208243	0.0204342	0.308161	30.3156
Bifidobacteriaceae	rs857444	C	T	0.0553965	0.0120669	4.41617e-06	-0.020186	0.0121666	0.097089	21.072
Christensenellaceae	rs117186816	G	A	-0.206476	0.0436362	2.22595e-06	-0.0348463	0.0202429	0.0851765	22.3861
Christensenellaceae	rs12380890	A	G	-0.0503972	0.0111047	5.66954e-06	-0.014614	0.0117388	0.213158	20.5935
Christensenellaceae	rs12657403	A	G	0.078108	0.0171887	5.5156e-06	0.0620798	0.0265661	0.0194491	20.6462
Christensenellaceae	rs4076564	G	A	-0.188623	0.039209	1.50398e-06	0.0180238	0.0259432	0.487215	23.1394
Christensenellaceae	rs5763231	C	T	-0.0682036	0.0149492	5.05817e-06	0.00846313	0.0134135	0.528078	20.812
Christensenellaceae	rs62573205	G	A	-0.0654804	0.0133503	9.35275e-07	-0.0125327	0.014714	0.394354	24.0533
Christensenellaceae	rs7211194	C	T	0.0492094	0.0110916	9.13822e-06	-0.00793219	0.0117152	0.498352	19.6806
Christensenellaceae	rs72706624	G	T	0.0882626	0.0197575	7.92134e-06	0.0375219	0.0188999	0.0471118	19.9538
Christensenellaceae	rs77867022	G	T	-0.160443	0.0379589	2.3707e-05	0.01709	0.0225159	0.447842	17.8629
Christensenellaceae	rs870002	C	T	0.0488951	0.0109817	8.49071e-06	-0.00904817	0.0118398	0.44474	19.8211
Christensenellaceae	rs892686	A	G	0.0506107	0.0109651	3.91901e-06	-0.00972364	0.0117367	0.407396	21.3008
Clostridiaceae1	rs10875374	C	T	-0.0536759	0.0119436	6.98574e-06	-0.00393994	0.0116999	0.736305	20.1941
Clostridiaceae1	rs12186080	G	A	0.0748236	0.016246	4.11146e-06	-0.00520659	0.0157778	0.741404	21.209
Clostridiaceae1	rs12341505	G	A	0.0814503	0.0179338	5.57987e-06	-0.00851383	0.0202616	0.674343	20.6241
Clostridiaceae1	rs2795528	G	A	-0.180969	0.0390911	3.66695e-06	-0.00856799	0.0253584	0.735457	21.4283
Clostridiaceae1	rs2817172	C	T	0.0563367	0.012392	5.46223e-06	0.0377324	0.0119229	0.00155235	20.6648
Clostridiaceae1	rs4723021	T	C	-0.106376	0.0241944	1.09892e-05	-0.0159454	0.023194	0.49178	19.3284
Clostridiaceae1	rs550843	T	C	-0.0734787	0.0168383	1.27837e-05	0.00564471	0.0130946	0.666417	19.0397
Clostridiaceae1	rs56188186	A	G	0.0967774	0.0217471	8.58229e-06	0.000612161	0.027597	0.982303	19.8006
Clostridiaceae1	rs62397761	A	G	0.0615805	0.0136198	6.14332e-06	-0.0152951	0.0125047	0.221275	20.4399
Clostridiaceae1	rs881532	A	G	-0.0533035	0.0119011	7.50332e-06	-0.01004	0.0117138	0.391383	20.0574
ClostridialesvadinBB60group	rs10517600	T	G	0.0626993	0.0139364	6.82891e-06	-0.00188857	0.0120482	0.875441	20.2375
ClostridialesvadinBB60group	rs10904722	C	T	-0.0672314	0.0147123	4.88347e-06	0.0114066	0.013791	0.408176	20.8793
ClostridialesvadinBB60group	rs118104867	C	T	0.214464	0.0455098	2.4472e-06	0.0122745	0.0227938	0.59023	22.2041
ClostridialesvadinBB60group	rs13409132	A	G	-0.165419	0.0352154	2.6358e-06	0.0311925	0.0322183	0.332963	22.0616
ClostridialesvadinBB60group	rs17121075	G	A	0.0769254	0.0172234	7.95673e-06	-0.00779625	0.0142478	0.584248	19.9452
ClostridialesvadinBB60group	rs2191834	G	T	0.0746375	0.0159136	2.72982e-06	-0.00674399	0.0137564	0.623962	21.9943
ClostridialesvadinBB60group	rs28691777	C	T	0.137134	0.0266996	2.80398e-07	0.0253988	0.0289771	0.380751	26.3762
ClostridialesvadinBB60group	rs34088226	A	G	-0.117807	0.026924	1.21131e-05	-0.0451301	0.0250451	0.0715534	19.1425
ClostridialesvadinBB60group	rs55682560	C	T	-0.131519	0.0261319	4.83085e-07	0.00295838	0.021838	0.892241	25.3264
ClostridialesvadinBB60group	rs6588624	G	A	-0.0662317	0.0138147	1.63241e-06	0.0230535	0.0117363	0.0494971	22.9819
ClostridialesvadinBB60group	rs66714985	A	C	0.116908	0.0252447	3.63927e-06	-0.0124188	0.0194142	0.522384	21.4428
ClostridialesvadinBB60group	rs7226487	A	G	-0.0643682	0.0138701	3.47102e-06	-0.0133095	0.0117096	0.255693	21.5336
ClostridialesvadinBB60group	rs7538034	T	G	-0.078598	0.0165982	2.18706e-06	0.00573618	0.0159351	0.718868	22.4199
ClostridialesvadinBB60group	rs7725895	A	G	-0.116224	0.0240367	1.32972e-06	-0.0164971	0.0178873	0.356383	23.3762
ClostridialesvadinBB60group	rs989682	A	G	0.070194	0.0155364	6.24173e-06	0.0309048	0.0138098	0.0252284	20.4095
Coriobacteriaceae	rs11073596	T	G	0.0510212	0.0114339	8.10966e-06	-0.0205942	0.0120805	0.0882409	19.9088
Coriobacteriaceae	rs11250875	T	C	0.06075	0.0130939	3.49139e-06	0.000537212	0.014252	0.969932	21.5223
Coriobacteriaceae	rs11656361	A	C	0.0773006	0.017553	1.06348e-05	-0.024927	0.0151324	0.0995062	19.3909
Coriobacteriaceae	rs12974142	G	A	0.0789796	0.0177205	8.3127e-06	0.00982546	0.023017	0.669468	19.8616
Coriobacteriaceae	rs13307134	C	T	0.0565686	0.0126265	7.45877e-06	-0.00975116	0.015841	0.538183	20.0688
Coriobacteriaceae	rs1397793	G	A	-0.0498855	0.0112446	9.14851e-06	0.000987714	0.0128272	0.938622	19.6785
Coriobacteriaceae	rs1816223	A	G	-0.0586265	0.0129006	5.50697e-06	0.0148121	0.0146422	0.311729	20.6492
Coriobacteriaceae	rs240104	T	C	-0.0603429	0.0126849	1.96432e-06	-0.00975232	0.0130238	0.453973	22.6262
Coriobacteriaceae	rs2442778	G	A	-0.116408	0.0258545	6.71785e-06	-0.00166572	0.0263559	0.949606	20.2689
Coriobacteriaceae	rs3025411	A	G	0.0926543	0.0209468	9.71963e-06	0.00798632	0.0190106	0.674413	19.5628
Coriobacteriaceae	rs34739816	G	T	0.0965017	0.0207666	3.36847e-06	-0.0220172	0.0249615	0.377752	21.5911
Coriobacteriaceae	rs67561917	A	G	-0.0714367	0.0154113	3.56362e-06	-0.0100042	0.015199	0.510402	21.4831
Coriobacteriaceae	rs719099	A	G	0.0778402	0.0155815	5.86301e-07	-0.0119806	0.0196158	0.541356	24.953
Coriobacteriaceae	rs8010111	G	A	-0.103377	0.0229286	6.52454e-06	-0.00962179	0.0213843	0.65275	20.3247
Defluviitaleaceae	rs112893842	T	C	0.110761	0.0232545	1.90728e-06	0.0128147	0.0205941	0.533776	22.6828
Defluviitaleaceae	rs1582238	T	C	0.0801923	0.0167061	1.58521e-06	0.00127366	0.0121814	0.916727	23.0383
Defluviitaleaceae	rs17051335	C	T	-0.134314	0.0292201	4.29426e-06	0.00369231	0.0192384	0.847802	21.1256
Defluviitaleaceae	rs1908593	T	C	0.070223	0.0156601	7.31849e-06	-0.00895011	0.0118756	0.451058	20.1051
Defluviitaleaceae	rs2357086	T	C	-0.111566	0.0218162	3.15555e-07	-0.00533518	0.0227133	0.814293	26.1481
Defluviitaleaceae	rs4344384	G	T	0.0708803	0.0156121	5.62304e-06	-0.0092004	0.0117231	0.432564	20.6093
Defluviitaleaceae	rs4677103	A	G	0.0977203	0.0197033	7.06382e-07	-0.00211441	0.015486	0.891397	24.5939
Defluviitaleaceae	rs540220	T	C	-0.123954	0.0289814	1.89426e-05	-0.00249764	0.0205126	0.903088	18.29
Defluviitaleaceae	rs55658617	T	C	0.177314	0.0361845	9.5696e-07	0.0458226	0.0319043	0.150931	24.0092
Defluviitaleaceae	rs9608282	T	G	0.139014	0.0299429	3.44e-06	-0.0594411	0.0329044	0.0708435	21.5508
Defluviitaleaceae	rs9725395	A	G	-0.138357	0.0295185	2.77083e-06	0.0195435	0.0184211	0.288721	21.9657
Desulfovibrionaceae	rs11599763	T	C	-0.0555931	0.0117493	2.22769e-06	-0.00123641	0.012017	0.918051	22.3846
Desulfovibrionaceae	rs17791387	A	G	-0.0729251	0.0154381	2.31567e-06	0.0104152	0.0199982	0.602503	22.3102
Desulfovibrionaceae	rs2692012	A	G	0.114231	0.0253568	6.63952e-06	-0.0152362	0.025607	0.551842	20.2913
Desulfovibrionaceae	rs2838334	G	A	0.0571419	0.012423	4.23118e-06	0.0216096	0.0122916	0.0787336	21.154
Desulfovibrionaceae	rs3935584	C	T	-0.0525838	0.0115757	5.55674e-06	0.00893993	0.0117357	0.446197	20.632
Desulfovibrionaceae	rs4506934	C	T	-0.0943381	0.020138	2.80533e-06	0.00559043	0.0181803	0.758462	21.942
Desulfovibrionaceae	rs6058181	C	T	0.0834742	0.0166111	5.02875e-07	-0.0133438	0.0158666	0.400349	25.249
Desulfovibrionaceae	rs72647048	T	C	-0.0770089	0.017089	6.59578e-06	-0.00860492	0.0186284	0.644135	20.304
Desulfovibrionaceae	rs9928243	C	A	-0.0541732	0.0117819	4.26549e-06	-0.00220142	0.0117433	0.851299	21.1385
Enterobacteriaceae	rs11026530	T	C	0.0822408	0.0186379	1.02158e-05	0.0135608	0.0164158	0.408757	19.4677
Enterobacteriaceae	rs35673018	G	A	0.0899642	0.0202934	9.28585e-06	0.00971175	0.0203957	0.633956	19.65
Enterobacteriaceae	rs504442	T	G	0.084159	0.0189479	8.92906e-06	-0.00976263	0.0191195	0.609623	19.7249
Enterobacteriaceae	rs6092361	A	G	0.060255	0.0129095	3.04883e-06	-0.014613	0.0123177	0.235487	21.7823
Enterobacteriaceae	rs78143293	A	G	-0.0848521	0.0170415	6.38673e-07	0.00179142	0.0179765	0.920619	24.7881
Enterobacteriaceae	rs79757635	C	A	0.0758597	0.0171286	9.4741e-06	-0.017439	0.0172221	0.311253	19.6117
Erysipelotrichaceae	rs10781552	C	T	-0.0552212	0.0116074	1.96096e-06	-0.0237533	0.0130305	0.0683188	22.6295
Erysipelotrichaceae	rs17530232	A	G	0.10305	0.0224648	4.49263e-06	-0.0127229	0.0260686	0.625513	21.0391
Erysipelotrichaceae	rs1884466	C	T	-0.0475363	0.0106939	8.78103e-06	-0.00288193	0.0117668	0.806518	19.7568
Erysipelotrichaceae	rs2300774	G	A	0.0524152	0.0106784	9.17592e-07	0.00786262	0.0117651	0.503941	24.0901
Erysipelotrichaceae	rs290833	T	G	-0.0497374	0.0111376	7.9808e-06	-0.0174015	0.0117425	0.13836	19.9395
Erysipelotrichaceae	rs35161940	T	C	-0.0806041	0.0167641	1.52343e-06	0.0337088	0.0190935	0.0774872	23.1147
Erysipelotrichaceae	rs4078432	C	T	-0.0608929	0.0133764	5.30679e-06	-0.0204678	0.0154994	0.18665	20.7201
Erysipelotrichaceae	rs56970041	T	G	0.0724144	0.0164471	1.06823e-05	-0.001814	0.0245037	0.940987	19.3824
Erysipelotrichaceae	rs62504403	C	T	0.0681159	0.0127883	1.00175e-07	0.0135408	0.014794	0.360039	28.3663
Erysipelotrichaceae	rs7234058	T	C	-0.0945759	0.0194091	1.10047e-06	-0.0534066	0.0205204	0.00925167	23.7403
Erysipelotrichaceae	rs7826267	T	G	-0.0839071	0.0199131	2.51256e-05	-0.00599564	0.0238421	0.801449	17.7523
Erysipelotrichaceae	rs8003149	C	T	0.0538798	0.0116888	4.03592e-06	-0.0209459	0.0124339	0.0920704	21.2445
Erysipelotrichaceae	rs921306	T	C	0.0493866	0.0109127	6.02189e-06	0.00851511	0.0119897	0.47758	20.4781
FamilyXI	rs10759623	C	T	-0.162115	0.032151	4.59993e-07	-0.00888722	0.0139775	0.52489	25.4209
FamilyXI	rs11547158	A	G	-0.177599	0.0372795	1.89795e-06	-0.0247737	0.0172045	0.149881	22.6922
FamilyXI	rs17379710	T	C	-0.116383	0.0252125	3.91012e-06	0.000347137	0.0118426	0.976615	21.3052
FamilyXI	rs2155352	A	G	-0.150538	0.0302319	6.37729e-07	-0.00712722	0.0138385	0.606532	24.791
FamilyXI	rs2156611	T	C	-0.112486	0.0251099	7.47262e-06	0.0216593	0.0116886	0.0638793	20.0652
FamilyXI	rs3733511	A	G	0.128253	0.0274718	3.03331e-06	0.0206503	0.0128351	0.107639	21.7921
FamilyXI	rs488164	T	G	0.117998	0.025516	3.75572e-06	-0.00499009	0.0122635	0.684077	21.3824
FamilyXI	rs697771	A	G	-0.117677	0.0251491	2.88031e-06	0.000281909	0.01176	0.980875	21.8914
FamilyXIII	rs10404377	C	A	-0.0503183	0.011165	6.58166e-06	0.00178779	0.0119927	0.881496	20.3081
FamilyXIII	rs1999289	A	T	-0.0637366	0.013927	4.72849e-06	-0.0131787	0.013949	0.344772	20.9411
FamilyXIII	rs482905	G	T	0.0596528	0.012717	2.7216e-06	-0.0156178	0.0135082	0.247613	22.0001
FamilyXIII	rs6501525	A	G	0.0561559	0.0115587	1.1839e-06	0.00759864	0.0124219	0.540728	23.5997
FamilyXIII	rs66753613	G	A	0.0651136	0.0144251	6.36465e-06	0.0403011	0.0150194	0.00729038	20.3722
FamilyXIII	rs6797051	C	T	-0.0805984	0.0171364	2.55934e-06	-0.0531795	0.0201532	0.00832089	22.1181
FamilyXIII	rs7514702	T	C	-0.0663236	0.0141626	2.82672e-06	0.00801446	0.0163451	0.623901	21.9274
Lachnospiraceae	rs10402491	C	T	0.0661701	0.014851	8.36548e-06	0.0295058	0.0156946	0.0601077	19.8495
Lachnospiraceae	rs11139361	T	C	0.0494463	0.0110503	7.65393e-06	-0.000919267	0.0124915	0.941336	20.0194
Lachnospiraceae	rs112040820	A	G	0.0549584	0.0117086	2.68097e-06	-0.00953125	0.0133829	0.476343	22.029
Lachnospiraceae	rs11841382	G	T	-0.0718128	0.017462	3.91356e-05	-0.0143797	0.021198	0.497548	16.9103
Lachnospiraceae	rs11979110	T	C	-0.0500924	0.0105069	1.86446e-06	-0.00543551	0.0117073	0.642444	22.7265
Lachnospiraceae	rs1205443	A	G	0.0501415	0.0112157	7.7984e-06	-0.00635124	0.0123154	0.606055	19.9837
Lachnospiraceae	rs12760724	A	C	-0.0484566	0.0107934	7.14019e-06	0.00763745	0.0124972	0.541113	20.1523
Lachnospiraceae	rs13005175	A	G	0.0993483	0.0218395	5.3897e-06	0.0234946	0.0285776	0.411002	20.6904
Lachnospiraceae	rs2159863	A	G	-0.0585831	0.0128742	5.35383e-06	0.00956504	0.0152887	0.531558	20.7032
Lachnospiraceae	rs2910921	T	C	0.160302	0.035832	7.68736e-06	0.0401566	0.0350847	0.25239	20.0111
Lachnospiraceae	rs3127230	C	T	-0.0503537	0.0112201	7.19536e-06	0.0261519	0.0127752	0.040649	20.1375
Lachnospiraceae	rs35524804	T	C	-0.0607481	0.0125216	1.22547e-06	-0.00449633	0.0142849	0.752943	23.5333
Lachnospiraceae	rs7359994	T	C	-0.0503142	0.0112482	7.70928e-06	0.0194776	0.0119212	0.102289	20.0056
Lachnospiraceae	rs79086868	T	C	0.0776723	0.0164472	2.32944e-06	-0.0112808	0.0195214	0.563356	22.2988
Lachnospiraceae	rs959845	C	T	-0.0493666	0.0107801	4.66297e-06	0.00568791	0.0120092	0.635763	20.9678
Lachnospiraceae	rs9929145	G	A	-0.125721	0.0245233	2.95032e-07	-0.025863	0.0272313	0.342239	26.278
Lactobacillaceae	rs1530559	G	A	0.0772453	0.0176921	1.26495e-05	-0.00298674	0.0117937	0.800076	19.0598
Lactobacillaceae	rs16861661	G	A	-0.193287	0.0379293	3.46925e-07	0.0159396	0.0236419	0.500176	25.9652
Lactobacillaceae	rs62314653	C	A	0.177082	0.0392269	6.35263e-06	0.0114617	0.0249422	0.645852	20.3758
Lactobacillaceae	rs7399658	G	A	-0.10457	0.0220312	2.0703e-06	-0.00849538	0.0152243	0.576834	22.5253
Lactobacillaceae	rs74599091	A	G	0.191613	0.0425039	6.5404e-06	0.0327682	0.043645	0.45278	20.3201
Lactobacillaceae	rs768253	T	G	-0.0792344	0.0170604	3.41163e-06	0.00153553	0.0117791	0.896281	21.5667
Lactobacillaceae	rs77478751	A	G	-0.219178	0.0473566	3.6879e-06	-0.0187065	0.0181772	0.303425	21.4174
Lactobacillaceae	rs921925	A	C	0.0999419	0.0201687	7.22223e-07	-0.0162183	0.014322	0.257464	24.5512
Lactobacillaceae	rs9345899	A	G	-0.124042	0.0278946	8.71593e-06	-0.00747845	0.0191238	0.695756	19.771
Methanobacteriaceae	rs10202904	T	G	-0.121754	0.0235357	2.30182e-07	0.015656	0.0119558	0.190366	26.7574
Methanobacteriaceae	rs10424197	G	A	-0.111274	0.0247517	6.9367e-06	0.0172099	0.0135222	0.203122	20.2076
Methanobacteriaceae	rs4257531	G	A	0.164498	0.0364959	6.56556e-06	0.0297747	0.0191856	0.12068	20.3128
Methanobacteriaceae	rs62241835	G	T	-0.203385	0.0417931	1.13601e-06	0.00254058	0.0422776	0.952082	23.6791
Methanobacteriaceae	rs6508769	T	C	0.153519	0.0344519	8.34848e-06	-0.0268718	0.0165413	0.104264	19.8534
Methanobacteriaceae	rs73068003	G	T	-0.15814	0.0351803	6.95248e-06	0.0134203	0.0199208	0.500515	20.2032
Methanobacteriaceae	rs73457410	A	G	0.21534	0.0436695	8.17584e-07	-0.032358	0.0242691	0.182433	24.3123
Methanobacteriaceae	rs75208022	C	T	-0.227245	0.048763	3.15922e-06	-0.0129406	0.020142	0.52057	21.7141
Methanobacteriaceae	rs894996	C	A	0.216999	0.0449076	1.35081e-06	0.00772794	0.0229489	0.736309	23.3459
Oxalobacteraceae	rs111966731	T	C	0.204031	0.0445746	4.71032e-06	0.0141862	0.0208913	0.497105	20.9484
Oxalobacteraceae	rs11246212	T	C	0.13607	0.0291797	3.11342e-06	0.02113	0.0169139	0.211567	21.7421
Oxalobacteraceae	rs12002250	A	C	0.196145	0.044523	1.0555e-05	-0.0212831	0.0289877	0.462819	19.4053
Oxalobacteraceae	rs1569853	T	C	-0.140043	0.0281704	6.65138e-07	-0.0373287	0.0179156	0.037198	24.7099
Oxalobacteraceae	rs17138946	G	T	-0.189444	0.0430248	1.067e-05	-0.00429573	0.0234555	0.854685	19.3846
Oxalobacteraceae	rs36057338	G	T	0.181604	0.0398742	5.25302e-06	0.013063	0.0331448	0.693491	20.7396
Oxalobacteraceae	rs4428215	G	A	0.12561	0.0230053	4.76023e-08	0.015775	0.0134259	0.240008	29.8076
Oxalobacteraceae	rs561239	A	G	0.105525	0.0236769	8.31605e-06	-0.0351408	0.0144748	0.0151943	19.8608
Oxalobacteraceae	rs6000536	C	T	-0.118383	0.0241355	9.34619e-07	-0.010514	0.0156954	0.502936	24.0547
Oxalobacteraceae	rs62435498	C	A	0.181521	0.0400608	5.86658e-06	-0.0119301	0.0193938	0.538456	20.5281
Oxalobacteraceae	rs736744	C	T	0.105642	0.0200648	1.40157e-07	0.0190891	0.0118354	0.106771	27.7165
Oxalobacteraceae	rs7993559	C	A	0.0921059	0.0201114	4.65433e-06	-0.0114148	0.0118685	0.336163	20.9714
Oxalobacteraceae	rs80330081	A	C	-0.18756	0.0423688	9.56234e-06	-0.00955239	0.0191418	0.617756	19.594
Oxalobacteraceae	rs934049	G	A	0.109751	0.0238636	4.24292e-06	0.00850141	0.0143467	0.55347	21.1487
Pasteurellaceae	rs10872669	A	G	-0.123071	0.0275665	8.02584e-06	0.0162024	0.0203648	0.42626	19.9287
Pasteurellaceae	rs12748533	G	T	-0.0821108	0.0172701	1.9892e-06	-0.00442251	0.0130002	0.733714	22.602
Pasteurellaceae	rs17043770	G	A	-0.176886	0.0344092	2.73797e-07	-0.0107781	0.0190057	0.570648	26.4222
Pasteurellaceae	rs61508842	T	C	0.122574	0.0272389	6.79596e-06	-0.00207369	0.0207458	0.920379	20.2468
Pasteurellaceae	rs689695	C	A	0.0814578	0.0167057	1.08229e-06	-0.00106576	0.0128395	0.933847	23.7723
Pasteurellaceae	rs738193	T	C	0.0847328	0.0165856	3.24178e-07	0.00980935	0.0122634	0.423777	26.0961
Pasteurellaceae	rs78609301	A	G	-0.0867065	0.0195709	9.40632e-06	-0.0045316	0.0127654	0.722595	19.6254
Pasteurellaceae	rs941000	C	T	0.0850266	0.0163382	1.94891e-07	0.0134354	0.0122023	0.270875	27.0791
Peptococcaceae	rs117452796	A	G	-0.257982	0.0549569	2.67567e-06	0.0354566	0.0339718	0.296622	22.0328
Peptococcaceae	rs12144792	C	T	0.064399	0.0141246	5.13094e-06	0.00128064	0.012097	0.91569	20.7846
Peptococcaceae	rs12634826	T	G	-0.0739885	0.0150931	9.48014e-07	0.0120174	0.0122055	0.324826	24.0273
Peptococcaceae	rs12992764	T	G	0.0684213	0.0141137	1.24798e-06	0.0105039	0.0118772	0.376493	23.4982
Peptococcaceae	rs150600492	A	C	0.135774	0.0289757	2.78881e-06	-0.00571013	0.0253149	0.821541	21.9533
Peptococcaceae	rs35703006	G	T	0.0812655	0.0164355	7.63398e-07	0.00863602	0.0136011	0.525459	24.4444
Peptococcaceae	rs4990837	A	G	0.0910387	0.0185869	9.68214e-07	-0.0162449	0.0148418	0.273722	23.9867
Peptococcaceae	rs75430375	C	T	-0.147941	0.0317498	3.16856e-06	-0.0240759	0.0285125	0.398447	21.7084
Peptococcaceae	rs75898026	A	G	-0.0821779	0.0173541	2.18683e-06	0.0106699	0.0144548	0.46042	22.4201
Peptostreptococcaceae	rs10805326	G	A	0.0566637	0.012276	3.91551e-06	-0.00825314	0.01288	0.521673	21.3026
Peptostreptococcaceae	rs117020988	C	T	0.182411	0.0372126	9.49329e-07	0.0224268	0.0214588	0.295972	24.0246
Peptostreptococcaceae	rs12377846	C	A	-0.252	0.0511627	8.41581e-07	-0.033879	0.0357602	0.343439	24.2566
Peptostreptococcaceae	rs12986312	T	G	0.0571818	0.0125947	5.62157e-06	-0.0192013	0.0127821	0.133045	20.6098
Peptostreptococcaceae	rs1467258	G	A	0.072584	0.0162321	7.76268e-06	0.0404415	0.0150804	0.00732453	19.9924
Peptostreptococcaceae	rs1520207	C	T	0.0525658	0.0112476	2.96092e-06	0.0254948	0.0117551	0.0300947	21.8384
Peptostreptococcaceae	rs4692811	C	T	0.0642075	0.0126913	4.21054e-07	0.00300836	0.0123318	0.807269	25.5915
Peptostreptococcaceae	rs59865771	C	T	-0.0573764	0.0127192	6.45215e-06	-0.0165672	0.0123201	0.178715	20.3461
Peptostreptococcaceae	rs61841503	G	A	0.0919658	0.0161331	1.19496e-08	-0.0113457	0.0174367	0.515255	32.4902
Peptostreptococcaceae	rs6721459	A	G	0.0509823	0.0111975	5.28846e-06	0.00710905	0.0119135	0.550694	20.7267
Peptostreptococcaceae	rs76982728	T	C	0.124203	0.0266923	3.26935e-06	-0.023624	0.0409675	0.564175	21.6483
Peptostreptococcaceae	rs77540684	T	G	0.106725	0.0245638	1.39391e-05	-0.0258787	0.0198874	0.193169	18.8746
Peptostreptococcaceae	rs9573934	C	T	-0.0687189	0.0141533	1.20184e-06	0.0235771	0.0157672	0.13483	23.5707
Porphyromonadaceae	rs10762312	G	A	-0.052368	0.0118814	1.04546e-05	0.00485459	0.0126027	0.700089	19.4236
Porphyromonadaceae	rs10858364	G	T	0.055316	0.012085	4.71136e-06	0.0119447	0.0138152	0.387256	20.948
Porphyromonadaceae	rs17065783	A	G	-0.059133	0.0122235	1.31388e-06	-0.00983582	0.0161259	0.541901	23.3993
Porphyromonadaceae	rs1980561	A	G	-0.0485289	0.0109284	8.96953e-06	-0.00437435	0.0117254	0.709099	19.7162
Porphyromonadaceae	rs35233670	T	C	-0.0473576	0.010602	7.93723e-06	0.0352713	0.0117165	0.00260922	19.9499
Porphyromonadaceae	rs35961441	A	C	0.0915257	0.0207306	1.01005e-05	0.0197879	0.0305076	0.516584	19.4894
Porphyromonadaceae	rs6953849	A	G	0.0718149	0.0150724	1.89178e-06	-0.0307757	0.0152577	0.0436888	22.6985
Porphyromonadaceae	rs7330827	T	C	-0.103842	0.0237355	1.21455e-05	0.0255322	0.0247981	0.303196	19.1374
Porphyromonadaceae	rs864093	A	C	-0.0527939	0.0117499	7.01863e-06	-0.0182	0.014436	0.207404	20.1851
Prevotellaceae	rs12057990	C	T	0.0589878	0.0132268	8.20705e-06	-0.0055066	0.0130857	0.673893	19.886
Prevotellaceae	rs12118202	T	C	-0.0751986	0.0147265	3.28459e-07	0.0135598	0.0151214	0.369863	26.0708
Prevotellaceae	rs13069367	A	C	-0.0539768	0.0119687	6.48836e-06	0.00821552	0.0119573	0.492036	20.3354
Prevotellaceae	rs148376875	T	G	0.084515	0.0179163	2.39103e-06	-0.013805	0.0163211	0.397645	22.2487
Prevotellaceae	rs2206482	T	G	-0.0569105	0.0117486	1.27248e-06	0.0132741	0.0119896	0.268236	23.4608
Prevotellaceae	rs2278540	G	A	0.0554249	0.0123265	6.9109e-06	-0.0117706	0.0121859	0.334085	20.2147
Prevotellaceae	rs34660375	A	G	-0.0805894	0.0178291	6.18114e-06	-0.0117287	0.0165516	0.478563	20.4282
Prevotellaceae	rs3758087	T	C	0.0564199	0.0124655	6.0087e-06	-0.0147418	0.0131384	0.261846	20.4823
Prevotellaceae	rs3860225	A	G	0.083936	0.0167936	5.78996e-07	-0.00786251	0.02038	0.699649	24.9772
Prevotellaceae	rs4493272	T	C	-0.0604992	0.0118027	2.96173e-07	0.00939104	0.0117335	0.423503	26.2705
Prevotellaceae	rs4685827	T	C	-0.0679529	0.0145407	2.96421e-06	-0.0235208	0.0137108	0.0862542	21.8363
Prevotellaceae	rs7252711	A	G	-0.0740876	0.0161926	4.75302e-06	0.0462839	0.0188666	0.0141583	20.9312
Prevotellaceae	rs7975087	C	A	-0.0601448	0.0135454	8.98609e-06	-0.00904091	0.0155559	0.561114	19.7127
Prevotellaceae	rs912860	G	A	-0.229046	0.0483124	2.12732e-06	0.0512625	0.038962	0.188272	22.4731
Prevotellaceae	rs9586501	G	A	0.0592681	0.0127329	3.24437e-06	0.0125944	0.0132753	0.34277	21.6631
Prevotellaceae	rs9958960	G	A	-0.0914807	0.0173611	1.3696e-07	-0.00519384	0.0161457	0.747691	27.7611
Rhodospirillaceae	rs1035406	G	A	-0.11354	0.0250863	6.0115e-06	-0.0240019	0.0183314	0.190424	20.4814
Rhodospirillaceae	rs11591293	G	T	0.0743184	0.0158724	2.83761e-06	-0.0069261	0.0118464	0.558776	21.92
Rhodospirillaceae	rs13336560	C	T	-0.0701719	0.0158061	9.01535e-06	0.0176547	0.0119083	0.138194	19.7065
Rhodospirillaceae	rs1549633	A	C	0.0999312	0.0218634	4.86074e-06	-0.00726083	0.018324	0.691923	20.8882
Rhodospirillaceae	rs16855101	C	T	0.119409	0.0250471	1.86651e-06	-0.00504962	0.017219	0.769325	22.7243
Rhodospirillaceae	rs1923415	A	G	-0.0999238	0.0227326	1.10458e-05	-0.00779788	0.0206459	0.705656	19.3185
Rhodospirillaceae	rs3754624	C	T	0.0971389	0.0200064	1.20149e-06	2.48206e-05	0.0153033	0.998706	23.5713
Rhodospirillaceae	rs4278423	T	C	0.107529	0.0235725	5.07553e-06	-0.0365514	0.0244612	0.135108	20.8054
Rhodospirillaceae	rs61933850	G	A	0.164808	0.0360647	4.88187e-06	0.0245146	0.0170212	0.1498	20.8799
Rhodospirillaceae	rs6679026	T	C	0.111984	0.0251088	8.19822e-06	-0.00641392	0.0193647	0.740479	19.8881
Rhodospirillaceae	rs72714493	A	G	0.0816858	0.0180791	6.23562e-06	-0.0232057	0.0164005	0.157088	20.4114
Rhodospirillaceae	rs74354280	C	T	-0.0911896	0.0204907	8.57534e-06	0.0185374	0.0130206	0.154534	19.8021
Rhodospirillaceae	rs9813022	A	G	-0.0842444	0.0163583	2.60569e-07	0.00383958	0.0120848	0.750698	26.5179
Rikenellaceae	rs10217435	C	T	-0.0883756	0.0197506	7.65661e-06	0.0502417	0.0166019	0.00247605	20.0187
Rikenellaceae	rs10832801	A	C	-0.0534763	0.0122666	1.30362e-05	-0.000956034	0.0131012	0.941828	19.0023
Rikenellaceae	rs1939881	G	A	-0.105589	0.0206213	3.04862e-07	-0.0358519	0.025091	0.15304	26.2147
Rikenellaceae	rs2447496	G	A	-0.0549203	0.0121904	6.63113e-06	0.0115842	0.0132651	0.38251	20.2937
Rikenellaceae	rs36021379	A	G	-0.0656005	0.0144903	5.97678e-06	0.00566867	0.0161084	0.724908	20.4925
Rikenellaceae	rs4264350	T	C	-0.0526393	0.0108555	1.24027e-06	-0.00905478	0.0117423	0.440632	23.5102
Rikenellaceae	rs59663348	G	A	0.0570915	0.0125048	4.98107e-06	0.0225674	0.0135786	0.0965184	20.8414
Rikenellaceae	rs62532512	C	A	-0.0504257	0.0107399	2.66397e-06	0.00138143	0.0118483	0.907182	22.0412
Rikenellaceae	rs6744030	C	T	0.0696747	0.0157103	9.20861e-06	0.00643266	0.0143466	0.653881	19.666
Rikenellaceae	rs6837275	A	G	0.0570355	0.011887	1.60144e-06	-0.00187511	0.012813	0.883649	23.0187
Rikenellaceae	rs74474130	T	G	0.137747	0.0295688	3.18462e-06	0.0140985	0.031578	0.655262	21.6987
Rikenellaceae	rs77885767	C	T	-0.156209	0.0336482	3.44337e-06	-0.0341778	0.0277817	0.218613	21.5489
Rikenellaceae	rs7832304	T	G	-0.0724262	0.016063	6.51693e-06	0.0206182	0.0176765	0.243447	20.327
Rikenellaceae	rs8130320	A	G	-0.048924	0.0106843	4.67122e-06	0.0438377	0.0118069	0.000204894	20.9644
Rikenellaceae	rs9389714	C	T	-0.0636841	0.0143416	8.97383e-06	-0.00861248	0.0208887	0.680118	19.7153
Rikenellaceae	rs9578457	G	A	-0.141478	0.0315848	7.48801e-06	0.00865931	0.0274563	0.75247	20.0613
Rikenellaceae	rs9603208	G	T	0.0821173	0.0159596	2.67044e-07	-0.0177636	0.0194709	0.361602	26.4705
Ruminococcaceae	rs10093275	C	T	0.0534595	0.011677	4.6899e-06	-0.0275849	0.0123927	0.0260214	20.9568
Ruminococcaceae	rs10166469	T	C	-0.053336	0.0120209	9.1248e-06	-0.0105686	0.0134014	0.430334	19.6834
Ruminococcaceae	rs1158100	A	G	-0.0490539	0.0109865	8.00932e-06	-0.0088798	0.0118168	0.452378	19.9326
Ruminococcaceae	rs117677831	G	A	0.0984657	0.0188897	1.86153e-07	-0.00212274	0.0214479	0.92116	27.1677
Ruminococcaceae	rs1612733	T	C	0.108708	0.0238006	4.93661e-06	-0.0125556	0.0259753	0.628834	20.8586
Ruminococcaceae	rs17376049	T	C	0.0848534	0.0172114	8.21987e-07	-0.00398222	0.0188231	0.83245	24.302
Ruminococcaceae	rs2113833	T	C	0.169146	0.0355009	1.89269e-06	-0.0133964	0.0327016	0.682059	22.6976
Ruminococcaceae	rs3009418	C	A	0.0927607	0.0210123	1.01203e-05	-0.036534	0.0278981	0.190347	19.4856
Ruminococcaceae	rs56199908	T	C	-0.199327	0.0410444	1.19559e-06	-0.000198385	0.0260886	0.993933	23.5807
Ruminococcaceae	rs76724913	T	G	0.0901053	0.0203104	9.14744e-06	-0.0114566	0.0197881	0.562615	19.6787
Streptococcaceae	rs10028567	C	T	-0.0934027	0.0190343	9.24521e-07	0.0186408	0.0179104	0.297976	24.0756
Streptococcaceae	rs11110281	T	C	-0.130554	0.0225943	7.55102e-09	0.00677194	0.0273237	0.804257	33.3824
Streptococcaceae	rs11720390	G	A	0.103043	0.0226649	5.45758e-06	0.0309154	0.024276	0.202842	20.6665
Streptococcaceae	rs16950051	A	G	0.107008	0.0236973	6.31372e-06	-0.0434899	0.0238377	0.0680895	20.3876
Streptococcaceae	rs2370083	G	T	-0.0842751	0.0184509	4.9352e-06	0.0515361	0.0237969	0.0303368	20.8591
Streptococcaceae	rs2952251	A	G	-0.0639298	0.0126525	4.35491e-07	-0.0066096	0.0140107	0.637102	25.5264
Streptococcaceae	rs35344081	G	A	0.0609349	0.0129703	2.62693e-06	0.00326358	0.0132922	0.806049	22.0681
Streptococcaceae	rs57646748	G	A	-0.088021	0.019876	9.4884e-06	0.047343	0.0303734	0.119068	19.6088
Streptococcaceae	rs6806351	T	C	-0.0619209	0.0135744	5.0766e-06	0.00633469	0.0141229	0.653762	20.805
Streptococcaceae	rs77968078	G	A	-0.0993013	0.0224788	9.98206e-06	0.0485208	0.0247981	0.0503907	19.5119
Streptococcaceae	rs7916711	A	G	0.0959639	0.021545	8.42422e-06	0.0141871	0.01686	0.400088	19.8361
Streptococcaceae	rs957755	T	G	-0.0642449	0.0142702	6.73104e-06	0.00562559	0.0167399	0.736826	20.2651
Veillonellaceae	rs111810795	C	T	-0.0867108	0.0180573	1.57112e-06	-0.0129672	0.0197332	0.511101	23.0554
Veillonellaceae	rs114889439	A	G	-0.253809	0.0539169	2.5088e-06	0.0149199	0.0329235	0.650428	22.1564
Veillonellaceae	rs12186441	G	A	0.208096	0.0453999	4.56994e-06	-0.0183758	0.0292878	0.530382	21.0064
Veillonellaceae	rs12668619	A	G	0.055301	0.0117654	2.59759e-06	-0.0079285	0.0124944	0.525712	22.0896
Veillonellaceae	rs12741784	C	T	-0.0621452	0.0119266	1.88194e-07	-0.00359862	0.013424	0.788644	27.1466
Veillonellaceae	rs1442060	G	A	-0.0514024	0.0112125	4.55279e-06	0.0183435	0.0118202	0.120693	21.0136
Veillonellaceae	rs1693340	T	C	0.0818934	0.018245	7.17141e-06	0.0372597	0.0226451	0.0998918	20.1439
Veillonellaceae	rs2175069	A	G	-0.0526752	0.0114886	4.54025e-06	0.0137073	0.0120849	0.256688	21.0189
Veillonellaceae	rs2561116	T	G	-0.083617	0.0187159	7.90667e-06	-0.0210719	0.025025	0.39977	19.9573
Veillonellaceae	rs2585520	G	T	-0.0904972	0.0200428	6.32581e-06	0.0058537	0.0306537	0.848555	20.3839
Veillonellaceae	rs4263802	G	A	0.050942	0.0114921	9.30277e-06	-0.00200455	0.0124569	0.872157	19.6465
Veillonellaceae	rs4461038	A	G	-0.0554965	0.0119467	3.39539e-06	0.0345342	0.0128426	0.00716572	21.5758
Veillonellaceae	rs4797169	T	C	0.0587799	0.0128297	4.61522e-06	-0.0028496	0.0137956	0.836354	20.9875
Veillonellaceae	rs6692542	A	G	0.0534397	0.0118254	6.21108e-06	-0.00464401	0.0122886	0.705495	20.4189
Veillonellaceae	rs6909981	C	T	-0.0638697	0.0141765	6.62748e-06	0.0185415	0.0179966	0.30288	20.2948
Veillonellaceae	rs73557284	A	G	0.205194	0.0467174	1.12187e-05	0.0185234	0.0197799	0.349028	19.2889
Veillonellaceae	rs79535861	A	C	0.100666	0.0207016	1.15775e-06	-0.00154078	0.0202743	0.939422	23.6426
Veillonellaceae	rs9345168	C	A	0.0509102	0.0113253	6.94827e-06	0.000255187	0.0117803	0.982717	20.2044
Verrucomicrobiaceae	rs111862613	T	C	0.0907065	0.0196746	4.02034e-06	-0.0243243	0.0155402	0.117523	21.2519
Verrucomicrobiaceae	rs117107102	A	G	0.204683	0.0431573	2.10865e-06	0.0128783	0.0278339	0.643593	22.49
Verrucomicrobiaceae	rs11729256	T	C	0.0749798	0.0150177	5.95195e-07	-0.0168141	0.0156053	0.281274	24.924
Verrucomicrobiaceae	rs12908520	G	A	0.0619104	0.0130946	2.2682e-06	-0.0116921	0.0118284	0.322922	22.35
Verrucomicrobiaceae	rs2602429	C	T	0.0745516	0.0156195	1.81515e-06	-0.00809012	0.013362	0.544875	22.778
Verrucomicrobiaceae	rs4242783	G	A	0.0687992	0.0147694	3.18926e-06	0.00674017	0.0130266	0.604866	21.6959
Verrucomicrobiaceae	rs4936098	A	G	0.0648691	0.0135928	1.82124e-06	0.00302624	0.0122757	0.805277	22.7715
Verrucomicrobiaceae	rs61779207	G	A	-0.0758811	0.0167762	6.09278e-06	-0.00104746	0.0140569	0.9406	20.4557
Verrucomicrobiaceae	rs74542928	T	C	0.112124	0.0236422	2.11056e-06	0.013093	0.027498	0.63397	22.4883
Verrucomicrobiaceae	rs9349825	A	G	-0.0704354	0.0147128	1.68992e-06	0.038586	0.0148742	0.00948244	22.9153
Verrucomicrobiaceae	rs941682	G	A	-0.0631526	0.0143767	1.11954e-05	0.0174955	0.0131488	0.18333	19.2929
Victivallaceae	rs11671100	A	C	-0.160034	0.0349472	4.66499e-06	-0.0155918	0.0145927	0.285312	20.967
Victivallaceae	rs2944282	T	C	-0.124197	0.0257026	1.35122e-06	-0.0208016	0.0130421	0.110722	23.3454
Victivallaceae	rs34962571	A	C	-0.186945	0.0418412	7.89625e-06	0.00129178	0.0194949	0.947169	19.9598
Victivallaceae	rs4396289	C	T	-0.152918	0.0288525	1.15821e-07	0.0155781	0.0175005	0.373387	28.0855
Victivallaceae	rs61702987	T	C	0.145501	0.0300007	1.23508e-06	-0.00192481	0.0187818	0.918374	23.5182
Victivallaceae	rs62570196	C	T	-0.246101	0.0483077	3.49746e-07	0.00333039	0.0296076	0.91044	25.9496
Victivallaceae	rs6545794	A	G	-0.197786	0.0410495	1.44846e-06	-0.0320556	0.0179186	0.0736207	23.2117
Victivallaceae	rs7077363	G	A	0.148942	0.0318366	2.89224e-06	0.0165578	0.0157967	0.294555	21.8835
Victivallaceae	rs7314815	G	A	0.101088	0.0225594	7.4304e-06	-0.00958401	0.0117687	0.415436	20.0761
Victivallaceae	rs7627405	C	T	-0.134158	0.0301427	8.55678e-06	0.0258902	0.0147312	0.0788315	19.8063
unknownfamily.id.1000001214	rs11150282	T	C	0.098235	0.0197127	6.24938e-07	0.0153819	0.0122146	0.20792	24.83
unknownfamily.id.1000001214	rs113884518	T	C	-0.20591	0.0455376	6.1329e-06	0.0122303	0.0379362	0.747156	20.4432
unknownfamily.id.1000001214	rs28678345	T	C	0.213083	0.0471377	6.17118e-06	-0.0405606	0.0273311	0.137796	20.4313
unknownfamily.id.1000001214	rs367480	G	A	-0.0841649	0.0185948	6.00358e-06	-0.0250217	0.0122461	0.041028	20.484
unknownfamily.id.1000001214	rs4129395	G	A	0.0904264	0.0185253	1.05426e-06	-0.0241502	0.0117073	0.0391282	23.8228
unknownfamily.id.1000001214	rs789069	A	C	-0.10413	0.0234459	8.94255e-06	-0.00368488	0.0167618	0.825998	19.722
unknownfamily.id.1000001214	rs79790072	T	C	0.226103	0.0488017	3.60246e-06	-0.0316801	0.033872	0.349638	21.4623
unknownfamily.id.1000001214	rs8028558	A	G	0.08346	0.0188504	9.53359e-06	0.000212473	0.0122273	0.986136	19.5997
unknownfamily.id.1000001214	rs9864379	T	C	-0.160521	0.0292752	4.1774e-08	-0.0236368	0.0164545	0.150863	30.0608
unknownfamily.id.1000005471	rs114184530	T	C	-0.154545	0.0339992	5.47949e-06	-0.0469704	0.0207222	0.0234105	20.6588
unknownfamily.id.1000005471	rs11779863	G	A	-0.0772768	0.0172171	7.17645e-06	0.0159123	0.0161447	0.324327	20.1426
unknownfamily.id.1000005471	rs12566890	T	G	-0.103134	0.0241775	1.99285e-05	-0.0392765	0.0173698	0.0237471	18.1934
unknownfamily.id.1000005471	rs13100746	C	T	0.0638979	0.0142685	7.52623e-06	0.0217197	0.0117497	0.0645268	20.0516
unknownfamily.id.1000005471	rs17235252	T	C	-0.122002	0.0255463	1.79059e-06	0.0394304	0.0180254	0.0287058	22.8041
unknownfamily.id.1000005471	rs3932485	C	T	0.0626209	0.0141623	9.79483e-06	0.00145565	0.011976	0.903258	19.5481
unknownfamily.id.1000005471	rs515984	T	C	-0.0875451	0.0190685	4.40959e-06	-0.0633101	0.0187394	0.000728971	21.0748
unknownfamily.id.1000005471	rs638542	G	A	-0.070592	0.0157049	6.96023e-06	0.0118201	0.0128814	0.358822	20.2011
unknownfamily.id.1000005471	rs74603314	T	C	0.230767	0.0489701	2.44806e-06	0.0186888	0.0304068	0.538803	22.2034
unknownfamily.id.1000005471	rs7706512	G	A	0.0657351	0.0138979	2.24686e-06	0.0145314	0.0117225	0.215116	22.3681
unknownfamily.id.1000005471	rs7801843	A	G	-0.0869495	0.0194509	7.81488e-06	-0.0205408	0.0162999	0.207606	19.9796
unknownfamily.id.1000005471	rs949341	G	A	0.0656602	0.0147216	8.19158e-06	0.00131873	0.0131515	0.920128	19.8896
unknownfamily.id.1000006161	rs11251024	G	A	0.104201	0.0206737	4.64871e-07	0.0103255	0.0133424	0.438997	25.4005
unknownfamily.id.1000006161	rs11606187	A	G	-0.154539	0.0326288	2.17674e-06	-0.00307818	0.016586	0.852767	22.429
unknownfamily.id.1000006161	rs13385922	T	C	0.0929494	0.0201348	3.90545e-06	-0.00693887	0.0123509	0.574246	21.3075
unknownfamily.id.1000006161	rs166849	G	A	0.0911053	0.0202239	6.64278e-06	-0.0109132	0.0118754	0.358106	20.2904
unknownfamily.id.1000006161	rs2172426	C	T	-0.10212	0.0198947	2.85118e-07	0.00543327	0.0119606	0.649639	26.344
unknownfamily.id.1000006161	rs267959	A	G	0.0988612	0.0209676	2.41758e-06	0.00415636	0.0130571	0.75024	22.2275
unknownfamily.id.1000006161	rs4383094	T	C	0.149188	0.0320662	3.27936e-06	-0.0137283	0.0168663	0.415676	21.6425
unknownfamily.id.1000006161	rs6051857	A	G	-0.134267	0.029288	4.55394e-06	-0.00545313	0.0151327	0.718583	21.0131
unknownfamily.id.1000006161	rs60775321	T	C	-0.0962425	0.0213842	6.7748e-06	0.00736882	0.0129181	0.568388	20.2527
unknownfamily.id.1000006161	rs72671304	T	C	0.172322	0.0370028	3.20862e-06	-0.00545311	0.0223977	0.807643	21.6843
unknownfamily.id.1000006161	rs7911787	G	T	-0.223071	0.0470232	2.09709e-06	0.0176621	0.0329787	0.592262	22.5006
unknownfamily.id.1000006161	rs9542068	T	C	0.0990709	0.0218149	5.5875e-06	-0.0101976	0.0123996	0.41084	20.6214

## Sheet: genus
Instrumental variables used in MR analysis of the association between gut microbiota and spinal stenosis
Bacterial taxa (exposure)	SNP	Effect allele	Other allele	Exposure (Bacteria)			Outcome (spinal stenosis)			F-statistic
				Beta	SE	P-value	Beta	SE	P-value
Actinomyces	rs2715439	C	T	0.0746684	0.0164822	5.89142e-06	-0.0141214	0.011718	0.228162	20.5201
Actinomyces	rs34583783	G	T	0.126596	0.0268461	2.40976e-06	0.0118173	0.024655	0.631722	22.2337
Actinomyces	rs35011108	A	G	0.232634	0.0512044	5.53966e-06	0.0312309	0.0232132	0.178498	20.6379
Actinomyces	rs4073240	G	A	0.0749687	0.0167368	7.48996e-06	-0.00518836	0.0120295	0.66625	20.0608
Actinomyces	rs4146653	G	A	0.0985224	0.0214182	4.22634e-06	-0.0138927	0.0168377	0.409319	21.1562
Actinomyces	rs71315246	A	G	-0.0969809	0.021925	9.7207e-06	0.00132027	0.0170884	0.938416	19.5626
Actinomyces	rs7915461	T	C	0.18776	0.0401636	2.94135e-06	-0.0648248	0.0234089	0.00561888	21.8511
Adlercreutzia	rs11604400	C	T	-0.102524	0.0234834	1.26645e-05	-0.0273184	0.0191619	0.153965	19.0575
Adlercreutzia	rs13231526	C	A	0.143237	0.0311654	4.30634e-06	0.0198403	0.0215456	0.357127	21.1202
Adlercreutzia	rs34181676	G	T	-0.134998	0.028231	1.73641e-06	-0.00623267	0.0295528	0.832965	22.8632
Adlercreutzia	rs55719207	G	A	-0.0699243	0.0158036	9.66317e-06	-0.00200824	0.0120148	0.867254	19.5739
Adlercreutzia	rs6664405	T	C	-0.0953084	0.0210752	6.11693e-06	0.0142243	0.016772	0.396383	20.4482
Adlercreutzia	rs7680684	C	T	-0.083381	0.0168901	7.94623e-07	0.00710145	0.0123201	0.564338	24.3672
Adlercreutzia	rs9490822	C	T	-0.0734512	0.0155789	2.41962e-06	0.00216455	0.0117585	0.853948	22.2259
Adlercreutzia	rs9915817	T	C	0.0749219	0.016833	8.55145e-06	0.00211714	0.0129304	0.869941	19.8075
Akkermansia	rs111862613	T	C	0.0911199	0.0196748	3.63381e-06	-0.0243243	0.0155402	0.117523	21.4457
Akkermansia	rs117107102	A	G	0.204406	0.0431629	2.18309e-06	0.0128783	0.0278339	0.643593	22.4234
Akkermansia	rs11729256	T	C	0.0750473	0.0150184	5.82224e-07	-0.0168141	0.0156053	0.281274	24.9665
Akkermansia	rs12908520	G	A	0.061772	0.0130954	2.39252e-06	-0.0116921	0.0118284	0.322922	22.2475
Akkermansia	rs2602429	C	T	0.0745352	0.0156201	1.82638e-06	-0.00809012	0.013362	0.544875	22.7661
Akkermansia	rs4242783	G	A	0.0685454	0.0147701	3.47009e-06	0.00674017	0.0130266	0.604866	21.5341
Akkermansia	rs4936098	A	G	0.0649225	0.0135934	1.78783e-06	0.00302624	0.0122757	0.805277	22.8071
Akkermansia	rs61779207	G	A	-0.0760539	0.0167769	5.80842e-06	-0.00104746	0.0140569	0.9406	20.5472
Akkermansia	rs74542928	T	C	0.112623	0.0236434	1.90374e-06	0.013093	0.027498	0.63397	22.6864
Akkermansia	rs9349825	A	G	-0.0703407	0.0147133	1.74635e-06	0.038586	0.0148742	0.00948244	22.8522
Akkermansia	rs941682	G	A	-0.0632957	0.0143777	1.07079e-05	0.0174955	0.0131488	0.18333	19.3779
Alistipes	rs1107244	G	A	0.0758558	0.0171182	9.37e-06	-0.0100941	0.021813	0.643539	19.6334
Alistipes	rs11769002	G	A	-0.0528793	0.0109389	1.34e-06	0.00902142	0.011904	0.448541	23.3648
Alistipes	rs11958296	A	G	-0.0981222	0.0218272	6.94e-06	0.0201315	0.0284707	0.479508	20.2057
Alistipes	rs12990744	C	T	-0.0776618	0.0172986	7.14e-06	-0.0265347	0.0193945	0.171263	20.1525
Alistipes	rs1689282	A	C	-0.0520061	0.0113942	5.01e-06	-0.00792207	0.0125081	0.526502	20.8294
Alistipes	rs2290844	C	T	0.0813969	0.0191632	2.16e-05	-0.0381886	0.0184826	0.0388106	18.0391
Alistipes	rs2875322	T	C	-0.0580945	0.0131432	9.87e-06	-0.0114162	0.0155836	0.463814	19.5344
Alistipes	rs34417064	A	G	-0.048202	0.0106868	6.47e-06	0.00404618	0.011744	0.730447	20.3407
Alistipes	rs4810359	A	G	-0.0652428	0.0146155	8.05e-06	0.00444071	0.0179047	0.80412	19.9237
Alistipes	rs7129639	C	A	-0.0524955	0.0109584	1.66e-06	-0.000708366	0.0124746	0.954717	22.9449
Alistipes	rs8130320	A	G	-0.049002	0.010717	4.82e-06	0.0438377	0.0118069	0.000204894	20.9033
Allisonella	rs1901739	T	G	0.115769	0.0248626	3.21898e-06	0.0146834	0.0117122	0.209958	21.6781
Allisonella	rs35778461	C	T	0.146679	0.0297186	7.99075e-07	0.0358289	0.0139679	0.0103148	24.3564
Allisonella	rs594561	C	T	0.112231	0.0251681	8.22486e-06	-0.0235874	0.0117003	0.0438026	19.8819
Allisonella	rs602075	A	G	0.168974	0.0296976	1.27161e-08	0.00171999	0.0133159	0.897225	32.3694
Allisonella	rs6742198	G	A	0.149152	0.0316484	2.44366e-06	-0.00192105	0.0137522	0.888904	22.2069
Allisonella	rs76904847	G	A	0.148523	0.0334857	9.1888e-06	0.0361157	0.0155255	0.0200064	19.6701
Allisonella	rs7898615	T	G	0.167966	0.0373586	6.92267e-06	0.000290471	0.0170581	0.986414	20.2114
Alloprevotella	rs2154444	T	G	0.138234	0.0308961	7.67081e-06	0.0147225	0.01325	0.266512	20.0152
Alloprevotella	rs34619204	G	A	-0.156037	0.0344392	5.87639e-06	0.0110926	0.0155157	0.474652	20.525
Alloprevotella	rs4364940	A	G	0.126418	0.0282207	7.47813e-06	-0.0136075	0.0126799	0.283202	20.0638
Alloprevotella	rs4680035	A	G	-0.119599	0.0259446	4.03052e-06	-0.0021052	0.012012	0.860877	21.2471
Alloprevotella	rs58212166	A	G	-0.161506	0.0359102	6.87607e-06	0.00070757	0.0151143	0.962661	20.2244
Anaerofilum	rs10794359	T	C	-0.0953524	0.02006	2.00057e-06	-0.0178243	0.0118631	0.132968	22.5911
Anaerofilum	rs1563175	A	C	0.0923834	0.0202157	4.88001e-06	-0.0250186	0.0117286	0.0329139	20.8807
Anaerofilum	rs17012738	T	G	0.0903417	0.0200239	6.43147e-06	0.012596	0.0116713	0.280485	20.3522
Anaerofilum	rs17096874	C	T	-0.126337	0.0268919	2.62779e-06	0.00270006	0.0143527	0.850781	22.0675
Anaerofilum	rs4244069	G	A	-0.146775	0.0326594	6.98668e-06	-0.0022253	0.0175419	0.899054	20.1938
Anaerofilum	rs4506496	G	A	0.10309	0.0212861	1.27857e-06	0.0275487	0.0128844	0.032505	23.4517
Anaerofilum	rs712981	A	C	0.10076	0.0202902	6.83784e-07	0.0135889	0.0120204	0.258272	24.6566
Anaerofilum	rs79598899	C	T	0.182586	0.0357284	3.21518e-07	-0.00447544	0.028393	0.874752	26.112
Anaerofilum	rs816292	T	C	-0.113003	0.02204	2.9416e-07	-0.00432698	0.0128994	0.737293	26.2837
Anaerofilum	rs9299345	T	C	-0.1364	0.0302372	6.45257e-06	-0.0183551	0.0198355	0.354777	20.346
Anaerostipes	rs10502061	A	G	0.0835752	0.0192017	1.34595e-05	-0.017617	0.0183611	0.33732	18.9414
Anaerostipes	rs2014785	T	C	0.0515687	0.0112199	4.30275e-06	0.00212566	0.0118775	0.857965	21.1218
Anaerostipes	rs2396460	T	C	-0.0512653	0.0109555	2.87727e-06	-0.00832215	0.0117644	0.479315	21.8934
Anaerostipes	rs2804244	A	G	-0.053089	0.0110983	1.72235e-06	0.00228316	0.0120568	0.849805	22.8788
Anaerostipes	rs3900776	G	A	-0.110013	0.0236302	3.23e-06	-0.0210014	0.0354671	0.553759	21.6716
Anaerostipes	rs60983350	G	A	-0.0539901	0.0116575	3.63292e-06	0.0040104	0.0125316	0.74895	21.4462
Anaerostipes	rs62157625	T	C	0.088573	0.0185548	1.80966e-06	-0.00507231	0.0180483	0.778678	22.7838
Anaerostipes	rs62215703	G	A	0.0644965	0.0136702	2.38126e-06	-0.00980727	0.0141801	0.489176	22.2566
Anaerostipes	rs6474958	A	G	-0.0500065	0.0112001	8.01317e-06	0.0159337	0.0126537	0.207952	19.9317
Anaerostipes	rs6726833	C	A	-0.0877497	0.0189408	3.60694e-06	-0.0370737	0.0217783	0.0886952	21.4599
Anaerostipes	rs6854026	T	C	-0.0508482	0.0109075	3.13519e-06	-0.0131162	0.0118393	0.267925	21.7287
Anaerostipes	rs7193624	C	T	0.0750642	0.0150723	6.34981e-07	-0.000186125	0.0215386	0.993105	24.7993
Anaerostipes	rs78735375	A	C	-0.137429	0.0305304	6.75192e-06	-0.0117771	0.0301343	0.695931	20.2592
Anaerotruncus	rs10150232	A	G	0.0567088	0.0124877	5.59426e-06	0.0335064	0.0146703	0.0223733	20.6191
Anaerotruncus	rs11018566	A	G	-0.156465	0.0366032	1.91457e-05	-0.0267545	0.0258494	0.300662	18.2697
Anaerotruncus	rs115414803	A	C	-0.144356	0.0317524	5.45974e-06	0.00437583	0.0239947	0.855295	20.6657
Anaerotruncus	rs1272208	G	T	-0.0611743	0.0129831	2.4548e-06	-0.00419899	0.0137548	0.760156	22.1982
Anaerotruncus	rs1431492	C	T	-0.0654996	0.0146188	7.4467e-06	-0.0102284	0.0161351	0.526131	20.0719
Anaerotruncus	rs17734739	T	C	0.0660052	0.014908	9.53342e-06	0.0299415	0.0168311	0.0752506	19.5997
Anaerotruncus	rs34449434	A	C	-0.0497004	0.0113402	1.17235e-05	-0.00131469	0.012242	0.914479	19.2049
Anaerotruncus	rs4669806	G	T	0.0576389	0.0122994	2.78165e-06	0.0377897	0.0141882	0.00773393	21.9583
Anaerotruncus	rs6494922	A	G	0.0903106	0.0202257	8.00114e-06	-0.0467596	0.0258381	0.0703396	19.9346
Anaerotruncus	rs6563550	T	C	0.0877135	0.0176745	6.95123e-07	-0.0100382	0.021813	0.645376	24.6249
Anaerotruncus	rs7155595	C	A	0.0539336	0.0118903	5.73481e-06	-0.00486619	0.0127524	0.702765	20.5716
Anaerotruncus	rs8005030	C	T	0.0554447	0.0117854	2.54478e-06	-0.00714374	0.0124577	0.566346	22.1291
Anaerotruncus	rs9347879	T	C	0.050618	0.011049	4.62252e-06	-0.0103105	0.0117028	0.378306	20.9845
Bacteroides	rs11585893	A	G	-0.0740746	0.0147633	5.2356e-07	0.0159096	0.0136388	0.243414	25.1712
Bacteroides	rs13207588	A	G	-0.059205	0.0131195	6.39901e-06	-0.0209528	0.014953	0.161142	20.3619
Bacteroides	rs1340391	T	C	-0.0592004	0.0132244	7.58422e-06	-0.0133308	0.0171109	0.435929	20.0369
Bacteroides	rs17619981	T	G	0.0880978	0.0187002	2.46434e-06	0.0161499	0.0172245	0.348445	22.1907
Bacteroides	rs2023437	T	C	-0.0782325	0.0167634	3.05837e-06	0.000840135	0.0177821	0.962317	21.7763
Bacteroides	rs66710942	C	T	0.0488038	0.0107412	5.53011e-06	0.0241065	0.0117537	0.0402698	20.6412
Bacteroides	rs6795673	C	T	0.0538565	0.0105251	3.1052e-07	-0.00286574	0.0117018	0.806537	26.1792
Bacteroides	rs9507307	C	T	0.0604456	0.0129128	2.85389e-06	-0.00233917	0.0135948	0.863387	21.9091
Barnesiella	rs11155559	T	C	0.0956023	0.0212961	7.14922e-06	-0.025188	0.0202703	0.214013	20.1498
Barnesiella	rs12909713	C	T	-0.0550716	0.0120039	4.47925e-06	0.00985469	0.0116807	0.398852	21.0448
Barnesiella	rs13242616	T	C	-0.0583747	0.0123176	2.14631e-06	0.00721548	0.0126242	0.567622	22.456
Barnesiella	rs199035	G	A	0.0559495	0.0119716	2.96061e-06	-0.00642596	0.0117931	0.585829	21.8386
Barnesiella	rs2276875	A	G	-0.0697176	0.0139537	5.84261e-07	0.000994545	0.0134939	0.941247	24.9597
Barnesiella	rs2428166	G	A	-0.165859	0.0337309	8.78294e-07	0.0515579	0.0505616	0.307868	24.1744
Barnesiella	rs35177866	A	G	0.0917125	0.0190133	1.40998e-06	-0.0522923	0.0224996	0.0201178	23.2635
Barnesiella	rs62251337	A	G	-0.0690763	0.0149374	3.75721e-06	0.00150657	0.0168561	0.928781	21.3817
Barnesiella	rs72684847	T	C	-0.114369	0.0253873	6.63807e-06	-0.00474565	0.0221037	0.830001	20.2917
Barnesiella	rs76181748	C	T	-0.0778559	0.017164	5.73305e-06	0.0024433	0.0139078	0.860546	20.5722
Barnesiella	rs77455852	T	G	-0.0891491	0.0195601	5.17142e-06	0.00944168	0.016703	0.571892	20.7696
Barnesiella	rs79795328	A	G	-0.0818645	0.0176441	3.48793e-06	-0.0320102	0.0168521	0.0575016	21.5242
Bifidobacterium	rs12022129	G	A	0.0619356	0.0138937	8.28027e-06	-0.0156809	0.0131067	0.23154	19.869
Bifidobacterium	rs182549	C	T	0.119703	0.0127294	5.26663e-21	-0.00150617	0.012013	0.900224	88.4167
Bifidobacterium	rs2491158	G	A	0.0712624	0.015983	8.24825e-06	-0.0391496	0.0172112	0.0229266	19.8764
Bifidobacterium	rs2686790	T	C	0.070741	0.0157926	7.48606e-06	0.0134661	0.0165851	0.416824	20.0618
Bifidobacterium	rs540489	T	G	-0.0637641	0.0138746	4.31206e-06	0.00516383	0.015434	0.737945	21.1177
Bifidobacterium	rs55888705	A	G	0.0546319	0.0121139	6.48679e-06	0.0230501	0.0130246	0.0767715	20.3358
Bifidobacterium	rs56108664	T	C	0.0729971	0.0157926	3.79623e-06	-0.0298751	0.0174582	0.0870362	21.3619
Bifidobacterium	rs5746486	T	C	-0.0536216	0.0120801	9.04393e-06	0.00536194	0.0120099	0.655265	19.7005
Bifidobacterium	rs62181700	G	A	-0.0624643	0.0131205	1.92818e-06	0.00586751	0.0136577	0.667478	22.6619
Bifidobacterium	rs7322849	T	C	0.112428	0.0201813	2.53379e-08	0.0208243	0.0204342	0.308161	31.0306
Bifidobacterium	rs75344046	C	T	0.232354	0.0505979	4.38657e-06	0.0298505	0.0276807	0.280861	21.0849
Bifidobacterium	rs857444	C	T	0.0558234	0.0121219	4.12143e-06	-0.020186	0.0121666	0.097089	21.2043
Bilophila	rs11069458	T	C	-0.0680947	0.015503	1.1213e-05	0.00188235	0.0151372	0.901036	19.2899
Bilophila	rs1241171	G	A	-0.0692654	0.0150148	3.96644e-06	-0.000478096	0.0166009	0.977025	21.2778
Bilophila	rs1571225	C	T	0.0826826	0.0170621	1.25998e-06	0.0019072	0.0157617	0.903689	23.4798
Bilophila	rs1969927	G	A	0.0564589	0.0126935	8.67284e-06	-0.0134442	0.0124398	0.279815	19.7805
Bilophila	rs2728491	G	T	-0.0627416	0.0139456	6.82714e-06	-0.0122903	0.0137597	0.371748	20.238
Bilophila	rs3827020	C	T	0.0766479	0.0160642	1.83002e-06	0.0214974	0.0147594	0.145248	22.7623
Bilophila	rs4798126	G	A	0.073288	0.016799	1.28499e-05	0.00459021	0.0146546	0.754109	19.0298
Bilophila	rs542415	T	C	-0.0613623	0.0133436	4.25268e-06	-0.00686214	0.0119794	0.566761	21.1443
Bilophila	rs60178956	G	A	-0.0624818	0.0141485	1.00478e-05	0.00400315	0.0140426	0.77559	19.4994
Bilophila	rs6793291	C	A	0.112729	0.0241633	3.08165e-06	-0.00250944	0.0269639	0.925851	21.7618
Bilophila	rs72676854	T	C	0.123209	0.026882	4.57669e-06	0.00706458	0.0266526	0.790963	21.0036
Bilophila	rs7802841	C	A	0.0670097	0.0137701	1.13689e-06	0.0144357	0.012748	0.25747	23.6776
Bilophila	rs9899990	A	G	-0.102702	0.0233878	1.1269e-05	0.0261782	0.0211039	0.214811	19.2804
Blautia	rs11149971	C	T	0.117605	0.02339	4.95627e-07	0.0415614	0.0256843	0.105627	25.277
Blautia	rs115043014	G	A	-0.206605	0.043992	2.64742e-06	0.0476266	0.0464865	0.305587	22.0532
Blautia	rs117001700	T	C	0.196414	0.0441122	8.48342e-06	-0.0611322	0.0508627	0.2294	19.8227
Blautia	rs12453000	C	T	0.0625335	0.0129987	1.5037e-06	0.00343604	0.0170759	0.840525	23.1398
Blautia	rs16892041	T	C	-0.0622605	0.0141804	1.13037e-05	0.00786744	0.014231	0.580375	19.2745
Blautia	rs2788271	T	G	-0.0575596	0.0133492	1.61893e-05	-0.0132659	0.0154386	0.390193	18.5893
Blautia	rs3005511	A	G	0.0501085	0.0110768	6.07534e-06	0.0164415	0.0127293	0.196485	20.4612
Blautia	rs4926264	T	C	0.0826207	0.0178239	3.56273e-06	0.0384875	0.019023	0.0430517	21.4836
Blautia	rs67794373	C	T	0.0601709	0.0123443	1.09143e-06	-0.00271832	0.0140176	0.846237	23.7561
Blautia	rs682885	A	G	-0.0493376	0.0107359	4.31547e-06	0.0131885	0.0125775	0.294372	21.1162
Blautia	rs72973581	A	G	0.125169	0.0265408	2.40406e-06	-0.0329184	0.0250538	0.188878	22.2383
Blautia	rs7860714	A	G	-0.0502178	0.0109853	4.84536e-06	-0.0177756	0.0122278	0.146027	20.8943
Butyricicoccus	rs10084203	A	G	0.0549699	0.0123563	8.63733e-06	-0.0284527	0.0175007	0.103992	19.7884
Butyricicoccus	rs12034718	A	G	0.0701199	0.0158213	9.33718e-06	-0.0173194	0.0140341	0.217167	19.6395
Butyricicoccus	rs12585793	T	C	-0.262206	0.0564729	3.43309e-06	0.0467511	0.0355854	0.188923	21.5546
Butyricicoccus	rs2017189	G	T	-0.0506956	0.011024	4.25241e-06	0.0137396	0.0117043	0.240436	21.1444
Butyricicoccus	rs4962426	G	T	0.0614216	0.0135979	6.27262e-06	0.0190903	0.0148037	0.197202	20.4001
Butyricicoccus	rs56221232	T	C	0.0828027	0.0167401	7.56061e-07	0.00655228	0.019421	0.735829	24.463
Butyricicoccus	rs62478070	T	G	0.224039	0.0494959	5.99916e-06	-0.0287138	0.0371828	0.439975	20.4854
Butyricicoccus	rs7322368	T	C	0.0815733	0.0183167	8.44793e-06	0.0109227	0.0204494	0.59325	19.8307
Butyricimonas	rs11228830	A	G	0.135265	0.0298411	5.81978e-06	0.0104512	0.0210679	0.619845	20.5435
Butyricimonas	rs113054641	G	A	-0.144881	0.0274574	1.31619e-07	0.0199459	0.0283227	0.481286	27.8381
Butyricimonas	rs12304031	G	A	-0.086278	0.0196846	1.17047e-05	-0.0218782	0.0179854	0.223816	19.2079
Butyricimonas	rs12458763	A	C	0.122037	0.0269587	5.9882e-06	-0.0482063	0.0283968	0.0895839	20.4889
Butyricimonas	rs1862649	G	A	0.113124	0.0248176	5.1592e-06	-0.0212068	0.023164	0.359924	20.7741
Butyricimonas	rs2114713	G	T	0.062721	0.0138998	6.41058e-06	0.0155179	0.0117938	0.188254	20.3585
Butyricimonas	rs62130338	G	A	-0.0732608	0.0158324	3.70509e-06	0.0137948	0.0123392	0.263581	21.4084
Butyricimonas	rs62390301	T	C	-0.0872983	0.0174893	5.99024e-07	0.00624776	0.0146854	0.670516	24.9116
Butyricimonas	rs7083431	A	C	0.0703539	0.0144439	1.11118e-06	0.00706054	0.0131565	0.591504	23.7216
Butyricimonas	rs71428626	G	T	-0.133188	0.0289905	4.34411e-06	-0.0145122	0.0330781	0.660861	21.1035
Butyricimonas	rs72814525	A	G	0.0664154	0.0149766	9.22425e-06	-0.0108988	0.0136902	0.425975	19.6627
Butyricimonas	rs78453362	A	G	-0.14948	0.0327073	4.87161e-06	0.00443491	0.0379294	0.906919	20.884
Butyricimonas	rs9657374	C	T	0.0680719	0.0148172	4.34617e-06	-0.00949615	0.0127946	0.457966	21.1026
Butyrivibrio	rs1007475	G	T	0.118065	0.0261271	6.21647e-06	0.00556725	0.0131103	0.671093	20.4173
Butyrivibrio	rs11761679	T	C	0.154775	0.0321539	1.48255e-06	-0.0156192	0.016957	0.356996	23.167
Butyrivibrio	rs142855850	A	G	0.205013	0.0457138	7.30113e-06	0.0157022	0.0199655	0.431597	20.1096
Butyrivibrio	rs16934069	T	C	-0.133784	0.0299444	7.90439e-06	-0.00734954	0.0153979	0.633143	19.9578
Butyrivibrio	rs16941336	C	T	0.127488	0.0267936	1.9539e-06	0.00969149	0.013953	0.487317	22.6364
Butyrivibrio	rs17163238	G	A	0.140987	0.0309117	5.09216e-06	-0.0328251	0.0148563	0.0271394	20.7992
Butyrivibrio	rs28846706	A	G	0.176368	0.0392809	7.12513e-06	0.0156892	0.0193927	0.4185	20.1563
Butyrivibrio	rs4537857	T	C	-0.12459	0.0260992	1.80868e-06	0.0264997	0.012411	0.0327469	22.7848
Butyrivibrio	rs486484	A	G	-0.108349	0.0240008	6.35024e-06	0.0193363	0.0118475	0.102658	20.3766
Butyrivibrio	rs4928024	A	G	-0.17471	0.0389333	7.20898e-06	-0.0104532	0.015104	0.488884	20.1339
Butyrivibrio	rs72723662	C	T	0.224078	0.0449336	6.13655e-07	-0.0192238	0.0170055	0.258288	24.8651
Butyrivibrio	rs74622183	A	G	-0.201027	0.0428204	2.6705e-06	-0.00733506	0.0206553	0.722502	22.0365
Butyrivibrio	rs7752361	A	G	-0.11923	0.0239975	6.74908e-07	0.00475938	0.0117189	0.684647	24.6818
Butyrivibrio	rs7763512	G	A	0.119846	0.0253367	2.24387e-06	-0.0172248	0.0118255	0.145232	22.3707
Butyrivibrio	rs9349693	A	G	0.117973	0.0259861	5.62953e-06	-0.00186379	0.0128618	0.884783	20.6071
CandidatusSoleaferrea	rs10090365	A	G	-0.0834413	0.0180989	4.02081e-06	0.00302323	0.0117098	0.796269	21.2517
CandidatusSoleaferrea	rs10809135	T	C	0.0834858	0.0182426	4.73019e-06	0.0107747	0.011885	0.364625	20.9404
CandidatusSoleaferrea	rs36160691	G	A	0.10388	0.023696	1.16588e-05	-0.0195319	0.0125718	0.120274	19.2154
CandidatusSoleaferrea	rs4678258	T	C	0.0986136	0.0215646	4.80942e-06	-0.0183427	0.0136924	0.180366	20.9086
CandidatusSoleaferrea	rs61825792	T	C	0.112199	0.0231856	1.30378e-06	0.0211185	0.0161132	0.189982	23.4141
CandidatusSoleaferrea	rs6489992	A	G	-0.0840437	0.0187031	7.00358e-06	0.0227375	0.0121045	0.0603226	20.1892
CandidatusSoleaferrea	rs6494306	A	G	-0.0969304	0.0214221	6.04566e-06	-0.0109236	0.0125179	0.382864	20.4706
CandidatusSoleaferrea	rs7400877	T	C	-0.0951085	0.0212799	7.84381e-06	0.022211	0.0142953	0.120249	19.9726
CandidatusSoleaferrea	rs9973954	A	G	0.0892075	0.0195401	4.98674e-06	-7.68035e-05	0.012256	0.995	20.8392
Catenibacterium	rs12404911	C	T	0.140717	0.0304142	3.71554e-06	0.0132929	0.0151333	0.379736	21.403
Catenibacterium	rs212393	G	A	-0.135254	0.0286209	2.29318e-06	-0.0346926	0.0144855	0.0166207	22.3289
Catenibacterium	rs73128290	A	G	0.129726	0.0284563	5.1448e-06	-0.0226663	0.0127343	0.0750862	20.7795
Catenibacterium	rs7742829	C	T	0.11411	0.0251099	5.50844e-06	-0.00196386	0.0117815	0.867614	20.6487
ChristensenellaceaeR.7group	rs10461257	A	G	-0.0551969	0.0122069	6.13234e-06	-0.0110627	0.0124101	0.372699	20.4434
ChristensenellaceaeR.7group	rs17081797	A	G	-0.0904325	0.0204253	9.53446e-06	0.0383967	0.0239007	0.108162	19.5995
ChristensenellaceaeR.7group	rs62132810	A	G	-0.0828853	0.0179623	3.94211e-06	0.0113951	0.0167767	0.496996	21.2896
ChristensenellaceaeR.7group	rs62190261	A	C	0.0958394	0.0214723	8.06685e-06	0.0352413	0.0209453	0.0924656	19.919
ChristensenellaceaeR.7group	rs62467127	C	T	0.114108	0.0251983	5.94272e-06	-0.0265111	0.0376574	0.481428	20.5035
ChristensenellaceaeR.7group	rs73952017	C	T	-0.0862164	0.0194354	9.1623e-06	-0.0310452	0.0191994	0.10588	19.6756
ChristensenellaceaeR.7group	rs78521377	C	T	0.124992	0.0274797	5.40258e-06	0.0235269	0.034376	0.493724	20.6859
ChristensenellaceaeR.7group	rs892686	A	G	0.0514099	0.011136	3.90155e-06	-0.00972364	0.0117367	0.407396	21.3094
Clostridiuminnocuumgroup	rs10506058	A	G	0.0997048	0.0221926	7.03224e-06	-0.00282468	0.0118438	0.811498	20.1814
Clostridiuminnocuumgroup	rs1942371	G	A	-0.157938	0.034187	3.84054e-06	-0.0238166	0.0178695	0.182594	21.3396
Clostridiuminnocuumgroup	rs40656	C	T	0.142664	0.0311021	4.49732e-06	-0.00779048	0.0146273	0.594311	21.0371
Clostridiuminnocuumgroup	rs4869133	G	A	-0.180591	0.0409505	1.03385e-05	0.000856141	0.0153581	0.955545	19.4449
Clostridiuminnocuumgroup	rs61267978	T	C	0.14708	0.0320875	4.56816e-06	-0.0289315	0.0179768	0.107534	21.0072
Clostridiuminnocuumgroup	rs6577484	G	A	0.160425	0.0360857	8.76243e-06	-0.00496762	0.019262	0.796485	19.7609
Clostridiuminnocuumgroup	rs6890185	T	C	0.113424	0.0233137	1.14398e-06	0.00592717	0.012494	0.635214	23.6656
Clostridiuminnocuumgroup	rs77845139	A	G	-0.114993	0.0257186	7.77848e-06	-0.0123499	0.0135282	0.361293	19.9885
Clostridiumsensustricto1	rs11264403	G	A	-0.139062	0.0334454	3.21238e-05	0.000962094	0.0220889	0.965259	17.2852
Clostridiumsensustricto1	rs116847295	C	T	0.110021	0.0246032	7.75488e-06	0.00209411	0.0175844	0.905205	19.9944
Clostridiumsensustricto1	rs12341505	G	A	0.0810718	0.0180121	6.76475e-06	-0.00851383	0.0202616	0.674343	20.2556
Clostridiumsensustricto1	rs2795528	G	A	-0.184315	0.0392204	2.60853e-06	-0.00856799	0.0253584	0.735457	22.0816
Clostridiumsensustricto1	rs2817172	C	T	0.058139	0.0124492	3.0107e-06	0.0377324	0.0119229	0.00155235	21.8064
Clostridiumsensustricto1	rs550843	T	C	-0.0783246	0.0169209	3.67688e-06	0.00564471	0.0130946	0.666417	21.4231
Collinsella	rs10890671	T	C	-0.0537401	0.0118848	6.13339e-06	-0.0105563	0.0118186	0.371756	20.443
Collinsella	rs11597285	G	T	-0.0537947	0.0120548	8.10124e-06	0.010028	0.0119433	0.401111	19.9108
Collinsella	rs149807560	C	A	-0.104264	0.0235841	9.82661e-06	0.0123612	0.0231775	0.593807	19.5419
Collinsella	rs2103510	G	A	0.0786551	0.0168217	2.92782e-06	0.01269	0.0182252	0.486247	21.86
Collinsella	rs62102630	A	G	-0.0696299	0.0153325	5.59005e-06	0.00643405	0.0174005	0.711559	20.6206
Collinsella	rs73052258	G	A	0.0930178	0.0202658	4.43498e-06	-0.0137332	0.021878	0.530191	21.0638
Collinsella	rs75672793	A	G	-0.108908	0.0240522	5.95463e-06	-0.017931	0.0279154	0.520655	20.4996
Collinsella	rs9541268	C	A	0.09597	0.0197312	1.15115e-06	0.0204513	0.0204236	0.316655	23.6536
Coprobacter	rs11532348	C	T	-0.103931	0.0226826	4.60671e-06	-0.00139638	0.0164258	0.932252	20.9911
Coprobacter	rs12684609	T	C	0.100827	0.0220366	4.75259e-06	-0.0109452	0.0147732	0.458765	20.9313
Coprobacter	rs12908296	A	G	0.100596	0.0223213	6.58319e-06	0.00742704	0.0152766	0.626846	20.3076
Coprobacter	rs12996055	A	C	0.0921817	0.0209405	1.07219e-05	0.00968771	0.0133104	0.466718	19.3754
Coprobacter	rs143662916	C	T	0.253264	0.0540141	2.7475e-06	-0.00460023	0.0344945	0.893908	21.982
Coprobacter	rs189356	G	A	0.0781125	0.0171916	5.52925e-06	-0.00637406	0.0118645	0.591105	20.6415
Coprobacter	rs213863	C	T	-0.0887412	0.0188377	2.46719e-06	-0.00119425	0.0121919	0.921969	22.1885
Coprobacter	rs28402691	T	C	0.110695	0.0251199	1.04968e-05	0.00887428	0.0165213	0.591168	19.4159
Coprobacter	rs305411	A	G	0.129218	0.0264518	1.03399e-06	-0.00565621	0.0194043	0.770675	23.8602
Coprobacter	rs3828477	G	T	-0.091218	0.019569	3.14157e-06	0.0431503	0.0122823	0.000442721	21.7248
Coprobacter	rs72821405	T	C	-0.147365	0.0319978	4.11512e-06	-0.0252646	0.0206605	0.221388	21.2073
Coprobacter	rs74919520	G	A	0.125703	0.0276296	5.37533e-06	0.0410341	0.0189334	0.0302127	20.6956
Coprococcus1	rs1010560	C	A	0.0580232	0.0122722	2.26699e-06	0.0154535	0.0132331	0.24289	22.351
Coprococcus1	rs12794898	G	T	0.0903299	0.0197212	4.64223e-06	-0.0109714	0.0174778	0.53018	20.9763
Coprococcus1	rs1519491	T	C	0.0499197	0.0113558	1.10278e-05	-0.00434816	0.0119818	0.716681	19.3217
Coprococcus1	rs1576241	A	G	-0.0510343	0.0109535	3.1744e-06	-0.00449882	0.012054	0.708983	21.7049
Coprococcus1	rs1762123	C	T	-0.0891532	0.0198554	7.11821e-06	0.0013065	0.0193512	0.946171	20.1582
Coprococcus1	rs2907920	A	G	0.0561173	0.0126824	9.65204e-06	0.00971375	0.0130073	0.455187	19.5761
Coprococcus1	rs4277593	G	A	-0.0585649	0.0109914	9.91544e-08	0.00692372	0.0119103	0.561022	28.3861
Coprococcus1	rs56405618	A	G	-0.08963	0.0186508	1.5422e-06	0.0186435	0.0182555	0.307133	23.0912
Coprococcus1	rs73031725	T	C	0.167591	0.0355224	2.38293e-06	0.00301015	0.0337544	0.928941	22.2552
Coprococcus1	rs73167075	T	C	0.0573137	0.0127573	7.03533e-06	0.0191433	0.0144172	0.184241	20.1806
Coprococcus1	rs74101919	T	C	-0.0718989	0.0144651	6.67805e-07	-0.00407025	0.0188356	0.828915	24.7021
Coprococcus1	rs946513	C	T	0.205899	0.0460018	7.60941e-06	-0.0149233	0.0288075	0.604434	20.0306
Coprococcus2	rs12634070	T	C	0.0736486	0.0164921	7.98149e-06	-0.009582	0.0134029	0.474659	19.9393
Coprococcus2	rs2482516	C	T	0.0754415	0.0164619	4.58787e-06	0.00800964	0.01399	0.566966	20.9989
Coprococcus2	rs35890118	A	G	-0.066536	0.0147661	6.60626e-06	-0.0149189	0.0134948	0.268931	20.3009
Coprococcus2	rs61823518	A	C	-0.0955381	0.0215724	9.47978e-06	-0.0201404	0.0189826	0.288694	19.6105
Coprococcus2	rs6677933	C	T	-0.0804405	0.0164216	9.65961e-07	0.0166935	0.0166151	0.315034	23.9912
Coprococcus2	rs6894272	T	C	-0.113458	0.0253003	7.31001e-06	0.00148388	0.0179671	0.934179	20.1073
Coprococcus2	rs72680320	T	C	-0.0649382	0.013919	3.07963e-06	0.00383672	0.0124365	0.757698	21.763
Coprococcus2	rs9426473	A	G	0.0727361	0.0161662	6.81836e-06	0.0208584	0.0133085	0.117044	20.2405
Coprococcus3	rs10810043	A	G	0.0515518	0.0115923	8.70493e-06	-0.0194437	0.0124421	0.118116	19.7735
Coprococcus3	rs11077359	T	C	-0.0645443	0.0148833	1.44646e-05	-0.0746679	0.0157888	2.25445e-06	18.804
Coprococcus3	rs11080344	C	T	0.0516921	0.0113054	4.82322e-06	0.0208935	0.0117505	0.0753894	20.9031
Coprococcus3	rs13247359	G	A	0.051211	0.0113031	5.87864e-06	0.00474742	0.0118059	0.687594	20.5242
Coprococcus3	rs178271	T	C	0.145257	0.0294239	7.9454e-07	0.0374728	0.0463585	0.418904	24.3674
Coprococcus3	rs4575475	G	A	0.0619514	0.0137787	6.91909e-06	-0.0199691	0.0139297	0.151699	20.2124
Coprococcus3	rs7521171	G	A	-0.0596434	0.0129279	3.95831e-06	0.0112861	0.0127258	0.37515	21.2817
Coprococcus3	rs8100692	T	C	0.0577411	0.0113476	3.61099e-07	-0.0207202	0.0117821	0.078643	25.8879
DefluviitaleaceaeUCG011	rs112893842	T	C	0.11381	0.0232806	1.01537e-06	0.0128147	0.0205941	0.533776	23.8952
DefluviitaleaceaeUCG011	rs12500663	T	G	-0.114704	0.022771	4.72226e-07	-0.00918962	0.0228872	0.688039	25.3702
DefluviitaleaceaeUCG011	rs1582238	T	C	0.0805036	0.0167257	1.48551e-06	0.00127366	0.0121814	0.916727	23.1632
DefluviitaleaceaeUCG011	rs2892880	G	A	0.0817755	0.0181686	6.76615e-06	-0.00782142	0.0134904	0.562066	20.2552
DefluviitaleaceaeUCG011	rs4344384	G	T	0.0715978	0.0156309	4.6381e-06	-0.0092004	0.0117231	0.432564	20.978
DefluviitaleaceaeUCG011	rs4677103	A	G	0.0977912	0.0197263	7.14449e-07	-0.00211441	0.015486	0.891397	24.5721
DefluviitaleaceaeUCG011	rs55658617	T	C	0.174369	0.0362226	1.48074e-06	0.0458226	0.0319043	0.150931	23.1693
DefluviitaleaceaeUCG011	rs9608282	T	G	0.142939	0.0299793	1.86129e-06	-0.0594411	0.0329044	0.0708435	22.7297
DefluviitaleaceaeUCG011	rs9725395	A	G	-0.13834	0.029554	2.85602e-06	0.0195435	0.0184211	0.288721	21.9076
Desulfovibrio	rs12031543	T	C	-0.127185	0.0281887	6.42464e-06	0.019773	0.0169496	0.243382	20.3543
Desulfovibrio	rs13066142	G	A	0.119141	0.0250891	2.0472e-06	-0.0024374	0.02042	0.904988	22.5468
Desulfovibrio	rs16863365	A	G	0.109402	0.0226964	1.43369e-06	-0.0515483	0.0280744	0.0663376	23.2314
Desulfovibrio	rs2032031	A	G	-0.0654931	0.0148681	1.05812e-05	0.0166832	0.011697	0.153787	19.4006
Desulfovibrio	rs2590913	G	A	0.154496	0.0339396	5.31209e-06	0.0319494	0.0267281	0.23195	20.7182
Desulfovibrio	rs2853179	C	T	0.0811971	0.0174234	3.15872e-06	0.008053	0.0140396	0.566243	21.7144
Desulfovibrio	rs4797774	G	A	0.212582	0.0470044	6.10867e-06	-0.0319899	0.0295606	0.279172	20.4508
Desulfovibrio	rs6580353	T	C	0.0770979	0.0169735	5.56588e-06	-0.0211882	0.0147845	0.151817	20.6289
Desulfovibrio	rs72647089	T	G	-0.106594	0.0239337	8.43869e-06	0.00510863	0.0216176	0.813186	19.8328
Desulfovibrio	rs7729080	C	A	-0.070287	0.0157691	8.30152e-06	0.00575691	0.0128265	0.653555	19.8641
Dialister	rs10138457	T	C	-0.113054	0.0261933	1.5878e-05	-0.0328016	0.0200393	0.101658	18.6263
Dialister	rs10938938	G	A	-0.0773514	0.0170915	6.01878e-06	0.0127419	0.0160598	0.427544	20.4791
Dialister	rs11071887	T	C	0.0662403	0.0146315	5.97579e-06	-0.00126493	0.0125186	0.919515	20.4928
Dialister	rs11166701	G	A	-0.0655301	0.013186	6.7066e-07	-0.00347944	0.0117037	0.76624	24.6939
Dialister	rs2314294	T	C	0.0865932	0.0193719	7.82041e-06	-0.0180909	0.0171778	0.292268	19.9783
Dialister	rs2435610	A	C	0.0647131	0.0143314	6.31758e-06	-0.0198609	0.0135954	0.144054	20.3864
Dialister	rs4747450	C	A	0.0668509	0.0147685	5.99479e-06	-0.00558661	0.0140466	0.690838	20.4868
Dialister	rs4753063	G	A	-0.0596297	0.0130052	4.53831e-06	0.00527619	0.0117748	0.654088	21.0197
Dialister	rs75416973	A	G	0.0727223	0.016451	9.84525e-06	-0.0167537	0.0141114	0.235132	19.5383
Dialister	rs764177	C	A	-0.0601454	0.0135366	8.86431e-06	-0.0151185	0.012174	0.214284	19.7388
Dialister	rs76680460	G	A	-0.161296	0.0364332	9.54764e-06	0.0185827	0.0291295	0.523515	19.5969
Dorea	rs11150408	T	G	0.0488254	0.0109063	7.57735e-06	-0.00607401	0.0117583	0.605457	20.0386
Dorea	rs12537781	T	C	-0.055544	0.0125223	9.18127e-06	-0.00105616	0.0137014	0.938556	19.6717
Dorea	rs13279148	G	A	0.0715309	0.0150878	2.12676e-06	0.0545761	0.0185502	0.00326017	22.4736
Dorea	rs1899291	C	T	0.0697217	0.0150285	3.49571e-06	-0.0255671	0.0159711	0.109414	21.52
Dorea	rs3005511	A	G	0.0516127	0.0112852	4.79709e-06	0.0164415	0.0127293	0.196485	20.9135
Dorea	rs345219	T	G	-0.0497368	0.0112621	1.004e-05	-0.0175516	0.0118039	0.137031	19.5009
Dorea	rs3752849	G	A	0.163846	0.036608	7.61664e-06	0.0200758	0.0268947	0.455391	20.0287
Dorea	rs4793307	C	T	0.0574165	0.0122472	2.75689e-06	0.0305762	0.0137985	0.0266981	21.9754
Dorea	rs62503162	A	G	-0.0974091	0.0194379	5.40656e-07	-0.0184463	0.0293104	0.529125	25.1093
Dorea	rs73729431	C	T	-0.13745	0.0299983	4.60699e-06	0.0770381	0.0414857	0.063314	20.9909
Eggerthella	rs112205261	T	C	-0.188618	0.0403613	2.96492e-06	0.0461582	0.0214436	0.0313552	21.8358
Eggerthella	rs13070736	A	C	-0.121331	0.0272024	8.1841e-06	-0.00896022	0.0157787	0.570124	19.8914
Eggerthella	rs1784405	T	G	0.0908248	0.0198175	4.5823e-06	-0.00793019	0.0116669	0.496684	21.0012
Eggerthella	rs2223081	G	A	0.102572	0.0221108	3.50112e-06	0.014485	0.0130087	0.2655	21.517
Eggerthella	rs2240838	A	G	0.0980582	0.0197653	7.00832e-07	0.021054	0.0118425	0.075431	24.6091
Eggerthella	rs3851328	T	G	-0.107774	0.0236527	5.2004e-06	-0.000896154	0.014072	0.949222	20.7589
Eggerthella	rs6430926	C	T	0.0879736	0.0197127	8.09034e-06	0.00808605	0.0117971	0.493075	19.9134
Eggerthella	rs67490567	T	C	0.108495	0.0245457	9.86512e-06	-0.0318556	0.0135094	0.0183717	19.5344
Eggerthella	rs76663501	C	T	0.175349	0.0378576	3.62481e-06	0.0161128	0.0263494	0.540866	21.4504
Eisenbergiella	rs11027642	C	T	0.129006	0.0284844	5.92662e-06	-0.0271791	0.0167008	0.103649	20.5087
Eisenbergiella	rs11651545	T	C	0.106901	0.0237647	6.85031e-06	-0.00306779	0.0144084	0.831392	20.2315
Eisenbergiella	rs11938607	T	C	0.0978125	0.0216636	6.32955e-06	-0.0141326	0.013418	0.292222	20.3828
Eisenbergiella	rs12257723	A	C	-0.0952742	0.0211569	6.69309e-06	0.0113784	0.0124744	0.361698	20.276
Eisenbergiella	rs12710729	C	A	0.0893384	0.0199069	7.19611e-06	-0.0217929	0.0125134	0.0815849	20.1373
Eisenbergiella	rs13258851	A	G	0.137001	0.0302124	5.77115e-06	-0.0363847	0.0166913	0.0292678	20.5595
Eisenbergiella	rs1508033	A	C	0.091546	0.0195787	2.92803e-06	-0.0165938	0.012713	0.191803	21.8599
Eisenbergiella	rs1553971	T	G	0.120965	0.0263054	4.25618e-06	0.035213	0.0140115	0.0119658	21.1427
Eisenbergiella	rs2683098	C	T	0.107319	0.022515	1.8741e-06	-0.0154065	0.0142345	0.279104	22.7165
Eisenbergiella	rs3812426	G	A	0.106447	0.0224159	2.04686e-06	0.00198997	0.016178	0.902103	22.5471
Eisenbergiella	rs4462860	G	A	0.0939071	0.0201104	3.01828e-06	-0.0122921	0.0120062	0.305924	21.8016
Enterorhabdus	rs10098492	T	C	0.132323	0.0293688	6.61974e-06	-0.0195622	0.0252986	0.439374	20.297
Enterorhabdus	rs114731706	T	G	0.182308	0.0382298	1.85378e-06	0.0397373	0.0337277	0.238724	22.7375
Enterorhabdus	rs2051957	C	T	0.0843291	0.0189864	8.93133e-06	0.0018263	0.014692	0.901073	19.7244
Enterorhabdus	rs3017103	A	G	0.0980897	0.0208995	2.68689e-06	-0.0207827	0.0149404	0.164213	22.0248
Enterorhabdus	rs73331712	T	C	0.26199	0.055123	2.00604e-06	0.0124614	0.0292885	0.670494	22.5858
Enterorhabdus	rs77655283	G	A	0.132988	0.0298306	8.26885e-06	-0.0131588	0.0229493	0.566383	19.8717
Erysipelatoclostridium	rs1434153	G	A	-0.0684526	0.0152443	7.10995e-06	0.00812419	0.0117962	0.491006	20.1604
Erysipelatoclostridium	rs16936671	C	T	-0.0968026	0.0217883	8.87651e-06	-0.0178131	0.0169286	0.292685	19.7362
Erysipelatoclostridium	rs17804233	T	C	-0.0662914	0.0144203	4.28447e-06	0.00456163	0.0117236	0.697203	21.13
Erysipelatoclostridium	rs2901723	C	A	0.0641339	0.0144295	8.80355e-06	-0.0169552	0.011821	0.15148	19.7519
Erysipelatoclostridium	rs340991	A	G	-0.0740482	0.0158891	3.15745e-06	-0.0102559	0.0132596	0.439247	21.7151
Erysipelatoclostridium	rs3804326	A	G	0.14147	0.0336352	2.59917e-05	0.0154688	0.0271504	0.56885	17.6879
Erysipelatoclostridium	rs45480394	T	G	-0.0687134	0.0151835	6.02463e-06	-0.0190213	0.0122221	0.119637	20.4773
Erysipelatoclostridium	rs4697572	A	G	-0.0810636	0.0163308	6.91117e-07	0.00658172	0.0146633	0.653534	24.636
Erysipelatoclostridium	rs58236560	G	T	-0.111157	0.0234426	2.11966e-06	-0.00995093	0.0180746	0.581942	22.48
Erysipelatoclostridium	rs61806970	C	T	0.142548	0.0320688	8.78649e-06	-0.0131396	0.0232386	0.571787	19.7556
Erysipelatoclostridium	rs622418	A	G	-0.0668051	0.0143224	3.09574e-06	0.0320402	0.0116978	0.00616283	21.753
Erysipelatoclostridium	rs6474512	A	C	0.067015	0.0143201	2.87195e-06	0.00536825	0.0120527	0.656032	21.897
Erysipelatoclostridium	rs710230	T	C	0.143381	0.0281514	3.52029e-07	-0.0395221	0.0226302	0.0807365	25.937
Erysipelatoclostridium	rs7221249	A	G	0.0839861	0.0142741	4.00975e-09	0.00377294	0.0117337	0.747796	34.6138
Erysipelatoclostridium	rs9590927	G	A	-0.0646003	0.0143479	6.71883e-06	-0.0239772	0.0117336	0.0410072	20.2686
ErysipelotrichaceaeUCG003	rs11666127	A	G	-0.0719187	0.0161371	8.32146e-06	0.00800727	0.0154071	0.603263	19.8596
ErysipelotrichaceaeUCG003	rs11994308	C	T	0.115417	0.0242503	1.94139e-06	-0.019319	0.0206041	0.348437	22.6488
ErysipelotrichaceaeUCG003	rs12251396	A	G	-0.0705399	0.0158766	8.87073e-06	-0.0411889	0.0162235	0.0111219	19.7374
ErysipelotrichaceaeUCG003	rs17798136	G	A	0.158818	0.0347674	4.92405e-06	0.0304162	0.0236858	0.199088	20.8635
ErysipelotrichaceaeUCG003	rs2044550	T	C	-0.0609347	0.0136043	7.49643e-06	-0.0122434	0.0145299	0.399433	20.0592
ErysipelotrichaceaeUCG003	rs28568391	A	G	-0.0583911	0.0118741	8.76402e-07	0.0116155	0.0117567	0.323159	24.1785
ErysipelotrichaceaeUCG003	rs4758231	G	T	-0.0551754	0.0122047	6.15934e-06	0.00585346	0.0130105	0.652782	20.435
ErysipelotrichaceaeUCG003	rs59068084	T	G	0.0564772	0.0120224	2.63142e-06	0.00106774	0.012057	0.929434	22.0648
ErysipelotrichaceaeUCG003	rs62403464	T	C	-0.0731743	0.0156516	2.93659e-06	0.00329803	0.0151621	0.827805	21.8543
ErysipelotrichaceaeUCG003	rs6875357	C	T	0.165673	0.0353831	2.8371e-06	0.0384677	0.0302779	0.203911	21.9204
ErysipelotrichaceaeUCG003	rs73074432	C	T	0.072154	0.0164378	1.13601e-05	0.0247674	0.0188348	0.188516	19.265
ErysipelotrichaceaeUCG003	rs74988980	G	A	-0.133141	0.0348574	0.000133669	0.0170922	0.0290337	0.556062	14.5871
ErysipelotrichaceaeUCG003	rs75949021	T	C	-0.169667	0.0374238	5.79681e-06	-0.0138196	0.0300627	0.645737	20.551
ErysipelotrichaceaeUCG003	rs76502207	T	C	0.144844	0.0289929	5.85823e-07	-0.028566	0.0298911	0.339239	24.9546
ErysipelotrichaceaeUCG003	rs8053479	A	G	-0.0838212	0.0186509	6.98275e-06	0.0279515	0.0183168	0.127009	20.1949
Escherichia.Shigella	rs112767262	T	C	0.0732963	0.0163589	7.44585e-06	0.0136203	0.0140454	0.33218	20.0721
Escherichia.Shigella	rs113127095	A	G	0.151009	0.0323434	3.02765e-06	0.0211643	0.0297028	0.476132	21.7957
Escherichia.Shigella	rs113513883	A	G	0.172283	0.038041	5.92966e-06	0.0171604	0.0329701	0.602726	20.5077
Escherichia.Shigella	rs1154904	A	G	-0.0613376	0.0130644	2.66592e-06	0.0179919	0.0116833	0.123566	22.0398
Escherichia.Shigella	rs118526	C	A	-0.0594401	0.013598	1.23544e-05	0.0026262	0.0128089	0.837549	19.1048
Escherichia.Shigella	rs2798105	A	G	-0.100851	0.0222045	5.57475e-06	-0.00788136	0.0197448	0.689774	20.6258
Escherichia.Shigella	rs4731451	G	A	-0.0609885	0.0135157	6.40922e-06	-0.00967544	0.0126007	0.442578	20.3589
Escherichia.Shigella	rs57024273	T	C	0.0626172	0.0139919	7.63184e-06	-0.0202581	0.0134061	0.130759	20.0249
Escherichia.Shigella	rs592299	T	C	-0.0592004	0.0129486	4.83227e-06	0.00543326	0.0117848	0.64477	20.8995
Escherichia.Shigella	rs73208162	A	G	-0.119296	0.024839	1.56496e-06	-0.0426181	0.0333054	0.200681	23.063
Eubacteriumbrachygroup	rs10506058	A	G	0.0997048	0.0221926	7.03224e-06	-0.00282468	0.0118438	0.811498	20.1814
Eubacteriumbrachygroup	rs1942371	G	A	-0.157938	0.034187	3.84054e-06	-0.0238166	0.0178695	0.182594	21.3396
Eubacteriumbrachygroup	rs40656	C	T	0.142664	0.0311021	4.49732e-06	-0.00779048	0.0146273	0.594311	21.0371
Eubacteriumbrachygroup	rs4869133	G	A	-0.180591	0.0409505	1.03385e-05	0.000856141	0.0153581	0.955545	19.4449
Eubacteriumbrachygroup	rs61267978	T	C	0.14708	0.0320875	4.56816e-06	-0.0289315	0.0179768	0.107534	21.0072
Eubacteriumbrachygroup	rs6577484	G	A	0.160425	0.0360857	8.76243e-06	-0.00496762	0.019262	0.796485	19.7609
Eubacteriumbrachygroup	rs6890185	T	C	0.113424	0.0233137	1.14398e-06	0.00592717	0.012494	0.635214	23.6656
Eubacteriumbrachygroup	rs77845139	A	G	-0.114993	0.0257186	7.77848e-06	-0.0123499	0.0135282	0.361293	19.9885
Eubacteriumcoprostanoligenesgroup	rs1020520	T	G	-0.0590705	0.0132929	8.83959e-06	0.0151838	0.0162942	0.351415	19.7441
Eubacteriumcoprostanoligenesgroup	rs10444197	A	G	-0.0505823	0.0113455	8.2595e-06	0.0123613	0.0122798	0.314109	19.8738
Eubacteriumcoprostanoligenesgroup	rs11052069	T	C	0.0477832	0.0107833	9.37067e-06	-0.00677381	0.0117902	0.56561	19.6326
Eubacteriumcoprostanoligenesgroup	rs11720857	C	T	0.0630776	0.0144485	1.26723e-05	-0.0092879	0.0153731	0.545733	19.0564
Eubacteriumcoprostanoligenesgroup	rs11808093	T	C	0.0790287	0.0173724	5.38771e-06	0.0181207	0.0162151	0.263771	20.6911
Eubacteriumcoprostanoligenesgroup	rs12906958	C	T	-0.0533159	0.0115935	4.24959e-06	0.0163436	0.0128824	0.204556	21.1457
Eubacteriumcoprostanoligenesgroup	rs17159861	C	T	0.0962228	0.0168388	1.10132e-08	-0.0303849	0.0190075	0.109914	32.6487
Eubacteriumcoprostanoligenesgroup	rs2644213	G	A	0.0538845	0.0121245	8.81853e-06	-0.013331	0.0127407	0.295409	19.7487
Eubacteriumcoprostanoligenesgroup	rs4076415	T	G	0.0515152	0.0110294	3.00172e-06	0.00909859	0.012192	0.4555	21.8122
Eubacteriumcoprostanoligenesgroup	rs62024432	C	T	-0.0769698	0.0172101	7.73643e-06	-0.0345231	0.0198332	0.081741	19.9989
Eubacteriumcoprostanoligenesgroup	rs6762473	C	A	0.0521584	0.0112353	3.44409e-06	0.00826274	0.012301	0.501766	21.5485
Eubacteriumcoprostanoligenesgroup	rs76898927	G	A	0.123055	0.0266375	3.84448e-06	-0.0703092	0.0262869	0.0074798	21.3376
Eubacteriumcoprostanoligenesgroup	rs9648214	T	C	-0.0828719	0.016431	4.56764e-07	-0.0102243	0.0208996	0.624692	25.4344
Eubacteriumeligensgroup	rs182318	G	A	-0.0824941	0.0195615	2.4739e-05	-0.0131143	0.0214942	0.541775	17.7818
Eubacteriumeligensgroup	rs2200429	A	G	-0.0888825	0.0198479	7.52821e-06	-0.0124365	0.0195381	0.524435	20.0511
Eubacteriumeligensgroup	rs265534	T	G	-0.0563756	0.0120127	2.69237e-06	-0.0104998	0.0117321	0.370808	22.0209
Eubacteriumeligensgroup	rs4583233	A	C	0.0670205	0.0128122	1.68597e-07	-0.031714	0.0130268	0.0149115	27.3592
Eubacteriumeligensgroup	rs56080211	C	T	0.123093	0.0282743	1.33971e-05	0.0228922	0.0221513	0.301395	18.9502
Eubacteriumeligensgroup	rs6923695	T	G	0.103268	0.0229525	6.82105e-06	-0.000837049	0.0234809	0.971563	20.2397
Eubacteriumfissicatenagroup	rs10147907	T	G	0.172263	0.039601	1.36161e-05	0.0463513	0.0223815	0.0383619	18.9193
Eubacteriumfissicatenagroup	rs11818408	G	A	0.10585	0.0237114	8.04017e-06	0.00719285	0.0120082	0.549178	19.9253
Eubacteriumfissicatenagroup	rs11876297	T	C	0.131469	0.0281712	3.05925e-06	-0.00185327	0.0132253	0.888557	21.7757
Eubacteriumfissicatenagroup	rs151257695	A	G	0.20951	0.0454847	4.10179e-06	0.0338817	0.0229237	0.139402	21.2135
Eubacteriumfissicatenagroup	rs1768152	T	C	0.139489	0.0316186	1.02609e-05	0.0304289	0.0190649	0.110473	19.4593
Eubacteriumfissicatenagroup	rs2733072	G	A	0.109644	0.0228306	1.56687e-06	0.00679979	0.0117608	0.563146	23.0606
Eubacteriumfissicatenagroup	rs3771393	C	T	0.130842	0.0266671	9.27125e-07	0.00242873	0.0148026	0.869672	24.0702
Eubacteriumfissicatenagroup	rs6934739	A	G	0.111463	0.0252788	1.03676e-05	0.0127142	0.0124196	0.305968	19.4395
Eubacteriumfissicatenagroup	rs7104872	G	A	0.138612	0.0291906	2.04917e-06	-0.0059946	0.018883	0.750895	22.545
Eubacteriumhalliigroup	rs10501370	C	T	-0.115589	0.0252489	4.69489e-06	-0.0480334	0.0240726	0.0460034	20.9547
Eubacteriumhalliigroup	rs10798999	C	T	0.0601661	0.0126752	2.06723e-06	-0.0285684	0.0132237	0.0307419	22.5281
Eubacteriumhalliigroup	rs117748144	T	C	-0.126582	0.028712	1.04e-05	0.0233426	0.0268759	0.385103	19.4336
Eubacteriumhalliigroup	rs13116360	T	C	0.154124	0.0297185	2.14699e-07	0.0256791	0.0236676	0.277925	26.892
Eubacteriumhalliigroup	rs17074066	T	C	-0.0813986	0.0189272	1.70329e-05	0.0700718	0.0423933	0.0983513	18.4925
Eubacteriumhalliigroup	rs17474256	G	A	0.0810805	0.0184573	1.11865e-05	-0.000775609	0.0197722	0.968709	19.2944
Eubacteriumhalliigroup	rs281379	A	G	-0.0499523	0.0112153	8.43056e-06	-0.000391732	0.0118696	0.973672	19.8347
Eubacteriumhalliigroup	rs28584818	A	G	0.126115	0.0268627	2.66861e-06	-0.0289544	0.0216012	0.180113	22.0379
Eubacteriumhalliigroup	rs60254196	A	G	-0.0522832	0.0111865	2.95711e-06	0.00378939	0.0117621	0.747324	21.8409
Eubacteriumhalliigroup	rs630939	C	T	-0.0508914	0.0114352	8.57049e-06	0.00978531	0.011826	0.407988	19.8032
Eubacteriumhalliigroup	rs6550770	T	C	-0.198087	0.0443545	7.96934e-06	0.0060481	0.0294773	0.837433	19.9422
Eubacteriumhalliigroup	rs74018587	C	T	0.208943	0.043822	1.86072e-06	-0.0250601	0.029788	0.40019	22.7303
Eubacteriumhalliigroup	rs78056098	G	T	-0.0507411	0.0113758	8.17934e-06	0.00222636	0.0122072	0.855284	19.8925
Eubacteriumhalliigroup	rs949971	T	G	-0.0540164	0.0116101	3.27865e-06	0.0119339	0.0124804	0.338966	21.6429
Eubacteriumnodatumgroup	rs10263623	C	T	0.193496	0.0439023	1.05e-05	0.00314294	0.0302093	0.917139	19.4224
Eubacteriumnodatumgroup	rs11006576	A	G	-0.110167	0.024593	7.48e-06	0.00296409	0.0117935	0.801557	20.064
Eubacteriumnodatumgroup	rs113893692	C	T	-0.185107	0.0403573	4.5e-06	0.0133207	0.0179712	0.458556	21.0347
Eubacteriumnodatumgroup	rs34297067	A	G	-0.186907	0.0341475	4.41e-08	-0.00820797	0.0165683	0.620317	29.9548
Eubacteriumnodatumgroup	rs61841040	G	T	0.160621	0.0341609	2.58e-06	0.0140217	0.0147659	0.342317	22.1045
Eubacteriumnodatumgroup	rs6818880	A	G	-0.110081	0.0245964	7.62e-06	-0.013939	0.011772	0.23638	20.0268
Eubacteriumnodatumgroup	rs7827125	C	T	0.1223	0.0271331	6.56e-06	-0.00857055	0.0130474	0.511259	20.3136
Eubacteriumnodatumgroup	rs7880204	T	C	-0.125454	0.0275303	5.19e-06	0.00738306	0.0136009	0.587242	20.7625
Eubacteriumnodatumgroup	rs9425984	T	C	-0.130234	0.0292347	8.4e-06	-0.0245145	0.0142078	0.0844501	19.842
Eubacteriumoxidoreducensgroup	rs12129908	C	A	0.0893273	0.0198333	6.67159e-06	-0.0122264	0.0119549	0.306447	20.2821
Eubacteriumoxidoreducensgroup	rs12423772	G	T	0.14098	0.0295029	1.76605e-06	0.000552313	0.016576	0.973419	22.8306
Eubacteriumoxidoreducensgroup	rs2973294	G	T	0.0923559	0.0195439	2.29474e-06	0.00612461	0.0118591	0.605542	22.3276
Eubacteriumoxidoreducensgroup	rs34561138	G	A	0.216145	0.045992	2.6063e-06	-0.00559746	0.03045	0.854151	22.0832
Eubacteriumoxidoreducensgroup	rs440215	C	T	0.0932766	0.0195294	1.78624e-06	-0.00760764	0.011803	0.519218	22.8088
Eubacteriumrectalegroup	rs10248854	C	A	-0.0527827	0.0113464	3.28808e-06	0.00409914	0.011967	0.731946	21.6374
Eubacteriumrectalegroup	rs10797540	A	G	0.0503179	0.0108389	3.44511e-06	-0.00681493	0.0117897	0.563237	21.5479
Eubacteriumrectalegroup	rs143694765	T	C	0.0870025	0.019779	1.08881e-05	-0.0518729	0.0196824	0.00840117	19.346
Eubacteriumrectalegroup	rs2884897	A	G	-0.129364	0.0289021	7.60786e-06	-0.0351148	0.0320716	0.273565	20.0309
Eubacteriumrectalegroup	rs314726	T	C	0.0528824	0.0109486	1.36502e-06	-0.00921434	0.0117863	0.434343	23.3258
Eubacteriumrectalegroup	rs35398954	A	G	-0.0901402	0.0174602	2.43523e-07	0.036679	0.0158974	0.0210417	26.6486
Eubacteriumrectalegroup	rs59427698	A	G	-0.0576035	0.0130853	1.07187e-05	-0.022484	0.0150495	0.135176	19.3759
Eubacteriumrectalegroup	rs62547233	A	G	0.0536319	0.0120201	8.12493e-06	-0.0113425	0.0130066	0.38318	19.9052
Eubacteriumruminantiumgroup	rs10131724	A	C	-0.199832	0.0414577	1.43452e-06	0.0195967	0.0197048	0.319972	23.2303
Eubacteriumruminantiumgroup	rs10923018	G	A	0.0726438	0.0160924	6.35665e-06	0.00213563	0.0118493	0.85697	20.3746
Eubacteriumruminantiumgroup	rs11637981	G	T	-0.073258	0.0160888	5.27971e-06	-0.00332752	0.0117828	0.777634	20.7299
Eubacteriumruminantiumgroup	rs13025464	T	C	-0.0737077	0.0163786	6.78731e-06	0.00925062	0.0119376	0.438389	20.2492
Eubacteriumruminantiumgroup	rs139749	C	T	-0.0845439	0.0171791	8.59576e-07	0.00628757	0.0123716	0.611295	24.2158
Eubacteriumruminantiumgroup	rs16891896	G	A	-0.174787	0.0390573	7.63588e-06	0.0105598	0.0208787	0.613021	20.0239
Eubacteriumruminantiumgroup	rs17519472	C	T	0.107804	0.0233984	4.07865e-06	0.0110601	0.0169058	0.512972	21.2243
Eubacteriumruminantiumgroup	rs209813	G	A	-0.103488	0.0236391	1.19859e-05	0.00543103	0.0165556	0.742875	19.1626
Eubacteriumruminantiumgroup	rs2116427	A	G	0.0911461	0.0182353	5.78294e-07	0.00505559	0.0134151	0.706279	24.9795
Eubacteriumruminantiumgroup	rs2229917	A	G	0.153538	0.0323922	2.13756e-06	0.0245735	0.0292269	0.400468	22.4639
Eubacteriumruminantiumgroup	rs2418654	C	T	-0.0748879	0.0165852	6.32107e-06	-0.00771466	0.0119741	0.519394	20.3854
Eubacteriumruminantiumgroup	rs2817174	C	T	-0.0734306	0.0163687	7.25591e-06	0.0388902	0.0119454	0.00113131	20.1215
Eubacteriumruminantiumgroup	rs57340348	T	C	-0.0979429	0.0212166	3.90574e-06	0.00920299	0.0146171	0.528954	21.3073
Eubacteriumruminantiumgroup	rs606117	A	G	0.0833243	0.018056	3.93527e-06	0.0049321	0.0131567	0.707755	21.2929
Eubacteriumruminantiumgroup	rs6676699	G	T	-0.0888124	0.0196447	6.1569e-06	-0.0176219	0.0127759	0.1678	20.4357
Eubacteriumruminantiumgroup	rs7000472	A	G	-0.0762282	0.016523	3.96031e-06	-0.00131369	0.0119274	0.912298	21.2808
Eubacteriumruminantiumgroup	rs72836424	C	T	-0.139825	0.030069	3.31726e-06	0.0115557	0.0186531	0.535583	21.6204
Eubacteriumruminantiumgroup	rs73139629	A	C	-0.115098	0.0247909	3.43822e-06	0.0232097	0.0203256	0.253498	21.5518
Eubacteriumventriosumgroup	rs11617697	A	G	-0.143349	0.0286241	5.50068e-07	-0.0591918	0.0257184	0.0213614	25.076
Eubacteriumventriosumgroup	rs12964517	G	A	0.0587198	0.0123453	1.97039e-06	-0.000159177	0.0130624	0.990277	22.6203
Eubacteriumventriosumgroup	rs13082419	C	T	-0.0715522	0.016137	9.24771e-06	-0.0281112	0.0186877	0.132514	19.6579
Eubacteriumventriosumgroup	rs16884680	G	T	-0.0906428	0.0191909	2.3214e-06	-0.0236631	0.0192132	0.218095	22.3054
Eubacteriumventriosumgroup	rs35179274	C	T	-0.0627263	0.013786	5.36433e-06	-0.0262738	0.0153603	0.0871746	20.6995
Eubacteriumventriosumgroup	rs3809430	T	C	-0.0548171	0.0118426	3.67754e-06	0.0231751	0.0126998	0.0680268	21.4228
Eubacteriumventriosumgroup	rs57199565	T	C	0.0783394	0.0160257	1.0168e-06	0.01835	0.0151908	0.227059	23.8925
Eubacteriumventriosumgroup	rs66746423	C	T	0.0751501	0.0164978	5.2349e-06	0.00446471	0.0162925	0.784058	20.7462
Eubacteriumventriosumgroup	rs6704822	A	G	0.0739179	0.0166705	9.24762e-06	0.0108843	0.017332	0.530011	19.6579
Eubacteriumventriosumgroup	rs72783037	C	A	0.0658926	0.0143747	4.56313e-06	-0.00235818	0.0143899	0.869828	21.0093
Eubacteriumventriosumgroup	rs73615400	T	C	-0.0956303	0.0193428	7.65415e-07	0.0217548	0.0198383	0.272813	24.4393
Eubacteriumventriosumgroup	rs78250280	G	A	0.0749762	0.0164404	5.10382e-06	-0.0104941	0.0168909	0.534408	20.7948
Eubacteriumventriosumgroup	rs78869071	C	T	0.0980023	0.0225083	1.3365e-05	-0.000768421	0.0212333	0.971131	18.9548
Eubacteriumventriosumgroup	rs876734	C	T	-0.0618696	0.0132532	3.03748e-06	-0.0117407	0.013097	0.370015	21.7894
Eubacteriumventriosumgroup	rs9316536	T	G	-0.0817111	0.0183121	8.11463e-06	0.0213122	0.0169221	0.207873	19.9077
Eubacteriumxylanophilumgroup	rs10140184	A	C	0.0576795	0.012599	4.69215e-06	-0.010481	0.0118975	0.37835	20.9559
Eubacteriumxylanophilumgroup	rs10917203	A	C	0.0612633	0.0130917	2.87493e-06	0.0161107	0.0119974	0.179322	21.895
Eubacteriumxylanophilumgroup	rs112176119	C	T	-0.113455	0.0245762	3.90307e-06	0.0109258	0.0202084	0.588745	21.3087
Eubacteriumxylanophilumgroup	rs13239072	G	A	0.0687427	0.0142728	1.46219e-06	-0.00661747	0.0130774	0.612841	23.1936
Eubacteriumxylanophilumgroup	rs17830032	G	A	-0.160597	0.0310515	2.31629e-07	0.0115547	0.0214784	0.590597	26.7453
Eubacteriumxylanophilumgroup	rs1999224	G	T	-0.0949051	0.0203503	3.10757e-06	0.0110865	0.0196773	0.573154	21.7457
Eubacteriumxylanophilumgroup	rs2012708	A	G	0.0573202	0.0126905	6.27861e-06	0.00500998	0.0123219	0.684309	20.3983
Eubacteriumxylanophilumgroup	rs2213117	T	G	0.0877797	0.0189012	3.41515e-06	-0.018804	0.0161426	0.244071	21.5647
Eubacteriumxylanophilumgroup	rs75586835	A	G	-0.114498	0.0263455	1.38639e-05	-0.00578631	0.0232183	0.803196	18.8849
Faecalibacterium	rs10927394	G	T	-0.232262	0.0512364	5.81123e-06	-0.012879	0.0433696	0.766498	20.5463
Faecalibacterium	rs114946999	C	T	-0.0861565	0.01896	5.51681e-06	0.0173443	0.0176128	0.324742	20.6458
Faecalibacterium	rs11776390	T	C	-0.078354	0.017183	5.11638e-06	-0.0140013	0.0234887	0.551116	20.7901
Faecalibacterium	rs1271565	C	T	-0.0576251	0.0119649	1.4634e-06	-0.0163889	0.0133092	0.218175	23.192
Faecalibacterium	rs12753492	A	C	0.0641305	0.0149933	1.89203e-05	0.00657718	0.0186499	0.724339	18.2922
Faecalibacterium	rs2835874	T	C	-0.0866356	0.0196496	1.03834e-05	-0.0192949	0.032082	0.547557	19.4366
Faecalibacterium	rs6910935	A	G	0.134864	0.0277032	1.12633e-06	-0.0197392	0.0246852	0.423921	23.6956
Faecalibacterium	rs75499067	C	T	0.227585	0.0465522	1.0145e-06	0.0173336	0.0223574	0.438166	23.8968
Faecalibacterium	rs79656633	T	C	0.145631	0.0323019	6.53094e-06	0.004055	0.0194678	0.835001	20.3229
Faecalibacterium	rs9536330	T	C	-0.048317	0.010797	7.63989e-06	0.0276878	0.0117432	0.0183844	20.0229
Faecalibacterium	rs11126423	C	T	0.0904399	0.0196301	4.08134e-06	-0.00807563	0.0205358	0.694137	21.2231
FamilyXIIIAD3011group	rs11736617	G	A	-0.0759493	0.0172101	1.01914e-05	0.0253868	0.0259691	0.328283	19.4723
FamilyXIIIAD3011group	rs12314465	A	G	-0.0919724	0.0197199	3.10212e-06	0.0145749	0.0212558	0.492909	21.7491
FamilyXIIIAD3011group	rs149302	T	C	-0.0645635	0.0143225	6.54904e-06	-0.00325432	0.0139057	0.814964	20.3176
FamilyXIIIAD3011group	rs16840310	A	G	-0.0608052	0.0122149	6.42604e-07	-0.00388267	0.0118806	0.743813	24.7763
FamilyXIIIAD3011group	rs16940167	C	T	0.0732552	0.0159898	4.61942e-06	0.0131883	0.0148733	0.375237	20.9858
FamilyXIIIAD3011group	rs17156849	G	A	-0.112891	0.0245292	4.17849e-06	0.0114429	0.0247159	0.643382	21.178
FamilyXIIIAD3011group	rs62029761	A	G	0.128753	0.0276002	3.08725e-06	-0.0217941	0.0259202	0.400452	21.7583
FamilyXIIIAD3011group	rs62200412	C	T	-0.0800851	0.0163834	1.01774e-06	-0.015592	0.0133945	0.244398	23.8907
FamilyXIIIAD3011group	rs72730932	C	A	-0.0899559	0.0177107	3.79036e-07	-0.0165304	0.020141	0.411797	25.7943
FamilyXIIIAD3011group	rs739451	C	T	0.0649589	0.0147534	1.06777e-05	0.0176097	0.0144113	0.221731	19.3833
FamilyXIIIAD3011group	rs9276029	A	G	-0.0811384	0.0185669	1.2421e-05	0.0336715	0.0147457	0.0224022	19.0946
FamilyXIIIAD3011group	rs9837139	A	G	0.10752	0.0240482	7.78423e-06	-0.0136563	0.0210947	0.517385	19.9871
FamilyXIIIAD3011group	rs9852893	C	G	0.0657834	0.0129056	3.44589e-07	0.00654235	0.0131694	0.619341	25.9782
FamilyXIIIUCG001	rs112362903	A	G	-0.149047	0.0333271	7.74037e-06	0.0364304	0.0333215	0.274262	19.9979
FamilyXIIIUCG001	rs12049454	T	C	-0.0647298	0.0134065	1.37756e-06	0.0320979	0.0119777	0.00736665	23.3082
FamilyXIIIUCG001	rs1426266	T	C	-0.0665521	0.0137151	1.21927e-06	-0.0189593	0.0131864	0.150494	23.543
FamilyXIIIUCG001	rs3842897	G	A	-0.112639	0.0242751	3.48209e-06	0.0107056	0.0207164	0.605316	21.5275
FamilyXIIIUCG001	rs62414802	C	T	-0.0611904	0.013457	5.43875e-06	-0.00121801	0.0135193	0.928212	20.6731
FamilyXIIIUCG001	rs7119679	G	A	-0.0809085	0.0174782	3.67247e-06	-0.00625378	0.0137428	0.649068	21.4254
FamilyXIIIUCG001	rs76463770	A	G	0.19313	0.0419866	4.22908e-06	0.0261325	0.034485	0.448575	21.1549
FamilyXIIIUCG001	rs8076666	A	G	0.088655	0.0198094	7.62689e-06	-0.0242032	0.0180738	0.180527	20.0262
Flavonifractor	rs114873521	C	T	-0.130067	0.0294087	9.74623e-06	0.0248687	0.0228708	0.276878	19.5576
Flavonifractor	rs11811696	T	C	-0.116063	0.0241012	1.46724e-06	0.0521239	0.0212601	0.0142174	23.187
Flavonifractor	rs12030302	A	G	-0.0692276	0.0137467	4.755e-07	-0.0111138	0.0117275	0.343297	25.3569
Flavonifractor	rs34066017	A	G	0.0764294	0.0159789	1.7258e-06	-0.0284937	0.0145235	0.0497737	22.875
Flavonifractor	rs806808	T	C	0.0667272	0.0136557	1.02706e-06	-0.00318331	0.0118316	0.787891	23.8731
Fusicatenibacter	rs10439674	A	G	-0.0572129	0.0130007	1.0787e-05	0.0186417	0.0145446	0.199951	19.3638
Fusicatenibacter	rs167879	C	T	-0.0659543	0.0148763	9.27033e-06	-0.0138379	0.0165368	0.402711	19.6532
Fusicatenibacter	rs16866708	G	A	-0.0703526	0.0155832	6.34228e-06	0.00213693	0.0148083	0.885259	20.379
Fusicatenibacter	rs1864685	A	C	-0.0494799	0.0108105	4.71629e-06	-0.0444584	0.0119456	0.000197861	20.946
Fusicatenibacter	rs2025938	G	A	-0.0967298	0.0205426	2.49239e-06	-0.00510112	0.0238079	0.830343	22.169
Fusicatenibacter	rs206581	A	G	-0.0568339	0.0127894	8.83731e-06	0.00776799	0.0142158	0.584767	19.7446
Fusicatenibacter	rs2132128	G	A	-0.0771914	0.0160344	1.47867e-06	0.013423	0.0194844	0.490881	23.172
Fusicatenibacter	rs3303	T	C	-0.0953657	0.020407	2.9656e-06	0.0205014	0.0239475	0.391943	21.8354
Fusicatenibacter	rs4378146	A	C	-0.0616691	0.0125259	8.5084e-07	-0.0106997	0.0134443	0.426118	24.2355
Fusicatenibacter	rs60254196	A	G	-0.0492427	0.0109365	6.71255e-06	0.00378939	0.0117621	0.747324	20.2704
Fusicatenibacter	rs62353480	A	G	-0.0701397	0.0145589	1.45254e-06	0.00842425	0.015557	0.588158	23.2063
Fusicatenibacter	rs6515626	G	A	0.141575	0.0313559	6.32857e-06	-0.0262643	0.023644	0.266646	20.3831
Fusicatenibacter	rs704418	T	C	0.0739124	0.0151073	9.95619e-07	-0.00134167	0.0176913	0.939548	23.933
Fusicatenibacter	rs73103914	A	G	-0.0597324	0.0134458	8.89326e-06	-0.015394	0.0163668	0.346929	19.7326
Fusicatenibacter	rs792108	T	C	-0.0508345	0.0113843	7.99538e-06	0.00480581	0.0119066	0.686488	19.936
Fusicatenibacter	rs8028026	A	G	-0.0792146	0.0180505	1.14133e-05	-0.0600215	0.020575	0.00353191	19.2561
Fusicatenibacter	rs8063430	T	C	-0.104026	0.022217	2.83673e-06	-0.000952268	0.0267253	0.971576	21.9206
Fusicatenibacter	rs9905659	G	A	-0.061617	0.0136576	6.43522e-06	-0.0186125	0.0152306	0.221692	20.3511
Gordonibacter	rs13412653	A	C	0.107597	0.0239228	6.86928e-06	-0.00597212	0.0120764	0.620932	20.2262
Gordonibacter	rs16955299	G	A	-0.196423	0.0433538	5.87889e-06	-0.00638544	0.0196971	0.745801	20.5241
Gordonibacter	rs322296	G	A	0.17869	0.037722	2.16888e-06	0.0144451	0.0224802	0.520504	22.4359
Gordonibacter	rs35042269	C	A	-0.180293	0.0403296	7.80455e-06	0.0167587	0.0185316	0.36582	19.9821
Gordonibacter	rs3765837	T	G	-0.190729	0.0433608	1.08934e-05	0.039761	0.022795	0.0811092	19.3451
Gordonibacter	rs4596722	A	G	0.102908	0.0231571	8.83352e-06	0.0110136	0.0117123	0.347043	19.7454
Gordonibacter	rs71545975	A	G	-0.153972	0.0338918	5.54456e-06	-0.0126178	0.0156253	0.419367	20.6362
Gordonibacter	rs72714787	C	A	0.181405	0.0377102	1.50553e-06	-0.0405068	0.0172338	0.0187521	23.1374
Gordonibacter	rs72939513	A	G	-0.21399	0.0490592	1.28958e-05	0.0392782	0.0264386	0.137375	19.023
Gordonibacter	rs7294633	C	T	0.12867	0.0249946	2.63411e-07	0.0327861	0.0131891	0.0129241	26.4969
Gordonibacter	rs768830	G	A	0.149852	0.0333315	6.93005e-06	-0.0113083	0.0162058	0.485307	20.2094
Haemophilus	rs10781340	G	A	0.0948915	0.0203221	3.02108e-06	-0.00614642	0.017813	0.730056	21.7998
Haemophilus	rs111582866	G	A	-0.124265	0.026016	1.78376e-06	-0.0634543	0.0210789	0.0026097	22.8115
Haemophilus	rs35509	G	A	0.128249	0.0268779	1.82825e-06	0.00156319	0.0293405	0.957511	22.7641
Haemophilus	rs4822728	T	C	0.0705861	0.0151388	3.12228e-06	0.0239974	0.0117108	0.0404455	21.7366
Haemophilus	rs76022354	C	T	0.244638	0.0505504	1.30183e-06	-0.00084634	0.0271487	0.975131	23.417
Haemophilus	rs78909003	T	C	-0.246256	0.0503924	1.02507e-06	-0.00554751	0.025783	0.829641	23.8769
Haemophilus	rs9328464	T	C	0.0723095	0.0148799	1.17668e-06	-0.0266769	0.011744	0.0231143	23.6114
Haemophilus	rs9382510	C	T	-0.093521	0.0172649	6.06595e-08	-0.00646979	0.0134046	0.629341	29.3378
Haemophilus	rs9895850	T	C	-0.192957	0.0416755	3.65699e-06	0.0179226	0.0283604	0.527416	21.4335
Holdemanella	rs17586763	T	C	-0.227285	0.0510135	8.37434e-06	-0.0480623	0.0264441	0.0691401	19.8474
Holdemanella	rs1926302	G	A	-0.107972	0.0231421	3.07706e-06	-0.00962431	0.01403	0.492727	21.7646
Holdemanella	rs34187114	C	A	-0.104505	0.022601	3.76537e-06	0.0117694	0.0186334	0.527629	21.3775
Holdemanella	rs35228298	G	A	0.0934832	0.0202886	4.07197e-06	-0.00993025	0.0159809	0.534348	21.2275
Holdemanella	rs4541991	T	C	-0.0927334	0.0194435	1.84788e-06	0.0133456	0.0125037	0.285822	22.7436
Holdemanella	rs4802175	G	A	0.0790155	0.0173394	5.18927e-06	0.0365124	0.0125735	0.00368519	20.763
Holdemanella	rs607782	T	C	-0.0854214	0.0172515	7.36312e-07	0.0148637	0.0121327	0.220539	24.514
Holdemanella	rs62113381	T	C	-0.105447	0.0232029	5.50485e-06	-0.00932912	0.0174373	0.592643	20.65
Holdemanella	rs73011279	T	C	-0.0961669	0.0199336	1.40459e-06	0.0189827	0.0139532	0.173685	23.2709
Holdemanella	rs75764681	T	C	-0.283103	0.0598999	2.28688e-06	-0.00208884	0.028347	0.941258	22.3342
Holdemanella	rs10885477	T	C	-0.135137	0.0301894	7.59521e-06	-0.0227747	0.027162	0.401764	20.0341
Holdemania	rs111745969	A	G	0.120677	0.0265781	5.61309e-06	0.0100628	0.0171548	0.557482	20.6127
Holdemania	rs113593397	A	G	-0.128935	0.0282526	5.02749e-06	0.0239913	0.0198648	0.227152	20.8236
Holdemania	rs116500994	G	T	-0.13755	0.0293386	2.75378e-06	-0.0328311	0.0276635	0.235306	21.9776
Holdemania	rs12701617	A	G	-0.0660617	0.0149427	9.82408e-06	-0.00305373	0.0117357	0.794704	19.5424
Holdemania	rs1867876	T	C	0.0842919	0.0162192	2.02478e-07	-0.010544	0.0127603	0.408624	27.0052
Holdemania	rs4146507	C	T	0.079488	0.0177002	7.0959e-06	0.00745059	0.0136414	0.584948	20.1642
Holdemania	rs4636956	A	G	-0.0665866	0.0149839	8.83555e-06	-0.0199333	0.0119326	0.09482	19.745
Holdemania	rs73139538	G	A	-0.148594	0.0327469	5.68881e-06	0.0031909	0.0351138	0.927594	20.587
Holdemania	rs77293403	A	G	0.164556	0.0341775	1.47374e-06	-0.084605	0.0325683	0.00938318	23.1785
Holdemania	rs80149660	C	T	-0.232987	0.0519183	7.2038e-06	-0.0204362	0.0286627	0.475853	20.1353
Holdemania	rs9500080	C	T	0.0926764	0.0178886	2.20998e-07	0.00518752	0.0155893	0.739314	26.8361
Holdemania	rs9529719	T	C	0.074038	0.0160494	3.96668e-06	0.00967334	0.0124797	0.438265	21.2777
Holdemania	rs967319	T	C	0.0788638	0.0176744	8.11841e-06	0.0143202	0.0136913	0.295589	19.9068
Holdemania	rs10048062	C	T	-0.147352	0.0336531	1.19466e-05	0.0215125	0.0208077	0.301197	19.1689
Howardella	rs12452946	A	G	-0.105833	0.0228941	3.78728e-06	-0.0132511	0.0116923	0.257079	21.3664
Howardella	rs1484873	A	G	-0.227831	0.046335	8.78627e-07	-0.0180311	0.0163596	0.270386	24.1736
Howardella	rs17167098	G	A	-0.169366	0.0352068	1.5048e-06	0.00428562	0.0171147	0.802273	23.1384
Howardella	rs2154047	C	A	-0.192557	0.0420093	4.56879e-06	-0.00887025	0.0206659	0.667761	21.0069
Howardella	rs36081916	T	C	-0.18123	0.0402987	6.88676e-06	-0.00828753	0.0207772	0.689986	20.2214
Howardella	rs3791893	A	G	0.147035	0.034023	1.54871e-05	0.00202183	0.016621	0.903182	18.6738
Howardella	rs609430	T	G	-0.112045	0.0239328	2.8455e-06	-0.0131274	0.0122507	0.283916	21.9147
Howardella	rs672217	G	A	0.164146	0.0349993	2.73239e-06	-0.0238159	0.014629	0.103527	21.9925
Howardella	rs10044993	C	A	0.139547	0.0316748	1.05483e-05	0.0181392	0.0210896	0.389733	19.4065
Hungatella	rs13249325	T	G	-0.100023	0.0225883	9.50826e-06	0.00708421	0.0117417	0.546283	19.6048
Hungatella	rs17092615	G	A	0.152235	0.0337867	6.61378e-06	-0.018112	0.0169984	0.286646	20.2988
Hungatella	rs34471047	A	G	-0.162871	0.03349	1.15459e-06	-0.0176362	0.0153144	0.24948	23.6479
Hungatella	rs72759041	G	T	-0.126025	0.0282242	8.00184e-06	0.00686828	0.0143965	0.633305	19.9344
Hungatella	rs10805326	G	A	0.0775151	0.0139665	2.85533e-08	-0.00825314	0.01288	0.521673	30.7988
Intestinibacter	rs11109097	C	T	0.0624272	0.0138539	6.60283e-06	-0.00795134	0.0117887	0.500002	20.3019
Intestinibacter	rs118030283	G	A	-0.151829	0.0324471	2.87892e-06	0.00651305	0.0282573	0.81771	21.8923
Intestinibacter	rs12210583	T	G	0.155074	0.0353007	1.11822e-05	-0.0521617	0.0313985	0.0966563	19.2951
Intestinibacter	rs16938435	T	C	-0.112189	0.0235439	1.88779e-06	0.0120069	0.0198314	0.544879	22.7026
Intestinibacter	rs2098844	C	T	-0.0575295	0.0128416	7.46613e-06	0.00256096	0.0121585	0.833176	20.0669
Intestinibacter	rs2702387	A	G	0.0608559	0.0132145	4.12028e-06	-0.00729965	0.0118959	0.539461	21.2049
Intestinibacter	rs4327025	G	A	-0.0810346	0.0154397	1.53371e-07	0.0349062	0.0150063	0.0200134	27.5422
Intestinibacter	rs447950	A	G	0.0628342	0.0136652	4.2635e-06	-0.0245156	0.0121093	0.0429161	21.1394
Intestinibacter	rs478972	T	C	-0.142681	0.0297116	1.56937e-06	0.0256684	0.0201487	0.202682	23.0576
Intestinibacter	rs6062862	A	G	0.0924508	0.0204658	6.26248e-06	-0.0082322	0.0212129	0.697961	20.4032
Intestinibacter	rs68093214	C	T	0.0662258	0.0149877	9.93124e-06	0.00902309	0.0136567	0.5088	19.5217
Intestinibacter	rs6875660	C	T	0.0890455	0.0193905	4.38555e-06	0.047435	0.0245925	0.0537502	21.0853
Intestinibacter	rs893394	G	A	0.0583322	0.0130729	8.11772e-06	0.0239621	0.0118689	0.0434971	19.9069
Intestinibacter	rs9348442	C	T	0.099082	0.0221625	7.79647e-06	0.00334255	0.0175968	0.849346	19.9841
Intestinibacter	rs10262702	T	C	0.0918017	0.0194885	2.4703e-06	-0.00667029	0.0178061	0.707954	22.1861
Intestinimonas	rs11258178	A	G	0.0660742	0.0134139	8.40123e-07	0.00674133	0.0117359	0.565684	24.2599
Intestinimonas	rs12226153	A	G	-0.151142	0.0306922	8.45965e-07	0.0493614	0.0506016	0.329318	24.2466
Intestinimonas	rs17067892	C	T	0.107194	0.0250013	1.80678e-05	0.0123684	0.0207241	0.550634	18.3801
Intestinimonas	rs1859797	G	A	0.060368	0.0131793	4.63801e-06	-0.0108384	0.0117681	0.357048	20.9781
Intestinimonas	rs2276760	A	G	-0.0685234	0.0152546	7.05606e-06	-0.0109074	0.0137364	0.427165	20.1749
Intestinimonas	rs2731794	C	T	0.120632	0.0257529	2.81041e-06	-0.0614087	0.0323831	0.0579175	21.9385
Intestinimonas	rs2930225	G	T	0.0729524	0.0152948	1.84468e-06	-0.000756042	0.013866	0.956517	22.747
Intestinimonas	rs4113676	A	C	-0.218507	0.0490152	8.27499e-06	-0.0878008	0.0520438	0.0915925	19.8703
Intestinimonas	rs4784055	T	C	-0.175324	0.038599	5.56738e-06	0.0182594	0.0269777	0.498514	20.6283
Intestinimonas	rs62240188	G	A	0.130074	0.0267179	1.12501e-06	-0.00153442	0.0202343	0.939553	23.6978
Intestinimonas	rs6934519	C	T	0.0692373	0.0151154	4.63659e-06	0.0165253	0.0133541	0.21591	20.9787
Intestinimonas	rs716604	A	G	0.0818068	0.0165992	8.29275e-07	-0.0119719	0.0138729	0.388152	24.285
Intestinimonas	rs7170984	T	C	-0.0658116	0.0140767	2.93664e-06	0.0173353	0.0130429	0.183814	21.8542
Intestinimonas	rs72982915	C	T	0.183158	0.0402743	5.42187e-06	0.0137869	0.0255419	0.589352	20.679
Intestinimonas	rs9823439	T	C	-0.0581947	0.0131455	9.55616e-06	-0.00308709	0.0117798	0.79327	19.5952
Intestinimonas	rs1031599	G	T	-0.078627	0.0175644	7.58796e-06	-0.0258009	0.0241629	0.285616	20.036
Lachnoclostridium	rs12566975	T	C	-0.0468097	0.0105787	9.64822e-06	0.0232339	0.0117453	0.0479126	19.5769
Lachnoclostridium	rs1528479	G	A	-0.0497798	0.0111919	8.67398e-06	-0.00370233	0.0121355	0.760304	19.7803
Lachnoclostridium	rs1997204	T	C	-0.108075	0.0242022	7.98841e-06	0.0364925	0.0284556	0.199688	19.9376
Lachnoclostridium	rs2385421	A	G	0.0746186	0.0180734	3.64917e-05	0.0175015	0.0180772	0.332967	17.0431
Lachnoclostridium	rs3821998	C	A	-0.0864066	0.0192519	7.18272e-06	0.00386955	0.0190759	0.839252	20.1409
Lachnoclostridium	rs4738679	G	A	-0.0520267	0.011404	5.06389e-06	-0.00722225	0.0120113	0.54765	20.8098
Lachnoclostridium	rs6112314	A	C	-0.0561715	0.0108174	2.0728e-07	0.00746187	0.0124271	0.548205	26.9599
Lachnoclostridium	rs615997	T	C	0.0511752	0.0106491	1.54278e-06	0.000911973	0.011673	0.937727	23.0904
Lachnoclostridium	rs62285313	A	G	0.0864203	0.0181565	1.93848e-06	-0.0116229	0.0198795	0.558772	22.6517
Lachnoclostridium	rs72829893	G	T	0.117472	0.0268103	1.17805e-05	-0.0146555	0.019175	0.444688	19.1956
Lachnoclostridium	rs78068103	A	G	0.0886199	0.0194248	5.06188e-06	-0.0252702	0.0182647	0.166494	20.8106
Lachnoclostridium	rs789029	C	T	-0.0641288	0.0137974	3.35345e-06	-0.0182135	0.0168569	0.279929	21.5996
Lachnoclostridium	rs13157098	A	G	-0.0768058	0.0155312	7.60423e-07	-0.01446	0.0158798	0.362513	24.4519
Lachnospira	rs2520509	A	G	0.0519063	0.011578	7.35335e-06	0.0055338	0.012896	0.667844	20.096
Lachnospira	rs35418758	A	C	0.0864686	0.0190315	5.53405e-06	0.0112544	0.0231697	0.627151	20.6398
Lachnospira	rs4686798	T	C	0.0531826	0.0113747	2.93239e-06	0.00737176	0.0121729	0.544787	21.857
Lachnospira	rs4923324	G	A	-0.0617321	0.0133387	3.69108e-06	0.0183173	0.0159136	0.249712	21.4157
Lachnospira	rs56791201	T	C	0.051823	0.0110697	2.84743e-06	-0.00456919	0.012191	0.707809	21.9134
Lachnospira	rs117467633	T	C	-0.169687	0.0383169	9.48759e-06	-0.0376806	0.030652	0.218958	19.609
LachnospiraceaeFCS020group	rs10030408	A	G	0.0549224	0.0122608	7.4816e-06	0.00381205	0.0117041	0.74465	20.0629
LachnospiraceaeFCS020group	rs10093861	G	A	-0.0568869	0.0121152	2.65952e-06	-0.0050762	0.0118866	0.66934	22.0444
LachnospiraceaeFCS020group	rs1254846	G	A	0.105963	0.0232501	5.17638e-06	-0.00548562	0.0166411	0.741669	20.7678
LachnospiraceaeFCS020group	rs1363769	T	C	-0.200628	0.0449372	8.0204e-06	0.0262994	0.03371	0.435293	19.93
LachnospiraceaeFCS020group	rs2322265	C	T	-0.0666305	0.0141577	2.52224e-06	0.0107531	0.0133247	0.419667	22.1461
LachnospiraceaeFCS020group	rs2862811	T	C	0.0564927	0.0121736	3.47413e-06	0.0119408	0.0128062	0.351119	21.5318
LachnospiraceaeFCS020group	rs35035870	T	C	-0.190615	0.0414403	4.22979e-06	0.0508568	0.0302264	0.0924677	21.1546
LachnospiraceaeFCS020group	rs3999074	G	T	-0.0550587	0.0121847	6.22265e-06	-0.0197771	0.0117328	0.0918671	20.4154
LachnospiraceaeFCS020group	rs4452603	T	G	0.0604208	0.0135965	8.83564e-06	-0.0066224	0.0132299	0.616679	19.745
LachnospiraceaeFCS020group	rs7249113	G	A	0.0679483	0.0133496	3.58218e-07	0.00104435	0.0127739	0.93484	25.9034
LachnospiraceaeFCS020group	rs72793667	A	G	-0.116881	0.0246589	2.13822e-06	0.000570303	0.0303172	0.984992	22.4633
LachnospiraceaeFCS020group	rs9788306	C	T	-0.062804	0.0130744	1.55857e-06	-0.0138863	0.0129719	0.284396	23.0709
LachnospiraceaeNC2004group	rs117467633	T	C	-0.169687	0.0383169	9.48759e-06	-0.0376806	0.030652	0.218958	19.609
LachnospiraceaeNC2004group	rs12127733	G	A	0.115182	0.0246006	2.8401e-06	0.0125653	0.0152716	0.410629	21.9184
LachnospiraceaeNC2004group	rs12208226	C	A	-0.154739	0.0340372	5.46303e-06	0.0325607	0.0190567	0.0875226	20.6646
LachnospiraceaeNC2004group	rs12863463	G	A	-0.156365	0.0345372	5.97024e-06	-0.0132174	0.0219095	0.546326	20.4946
LachnospiraceaeNC2004group	rs17067076	G	A	-0.154631	0.0352194	1.1308e-05	-0.0203238	0.0182432	0.26526	19.2738
LachnospiraceaeNC2004group	rs1928659	T	C	0.102522	0.0226445	5.96997e-06	-0.0205036	0.0146135	0.160599	20.4947
LachnospiraceaeNC2004group	rs1929743	T	C	0.0837206	0.0190318	1.08763e-05	-0.00484327	0.0123889	0.695843	19.3481
LachnospiraceaeNC2004group	rs3756315	A	G	-0.0883469	0.0188397	2.73997e-06	0.0177009	0.0127877	0.166293	21.9872
LachnospiraceaeNC2004group	rs6116753	G	A	0.0994748	0.0209139	1.97085e-06	-0.0350814	0.0153045	0.0218922	22.6198
LachnospiraceaeND3007group	rs2861203	G	A	0.0572304	0.0127279	6.90943e-06	-0.00118194	0.012819	0.926537	20.2151
LachnospiraceaeND3007group	rs72776675	T	C	-0.0647067	0.014797	1.22575e-05	0.0183643	0.0155309	0.237033	19.1199
LachnospiraceaeND3007group	rs9932954	A	G	-0.0561864	0.0115984	1.2705e-06	-0.00359636	0.0123867	0.771557	23.4638
LachnospiraceaeNK4A136group	rs10952110	G	T	0.0487709	0.0109614	8.6145e-06	0.00248882	0.0117942	0.832871	19.7934
LachnospiraceaeNK4A136group	rs11263806	A	G	-0.0524615	0.0116758	7.01658e-06	0.0151434	0.0123555	0.220334	20.1857
LachnospiraceaeNK4A136group	rs12611395	A	G	-0.0902532	0.0199652	6.16887e-06	0.0075296	0.0190749	0.693035	20.432
LachnospiraceaeNK4A136group	rs160061	A	G	0.0513831	0.0108094	1.99873e-06	-0.0139976	0.011702	0.231629	22.5929
LachnospiraceaeNK4A136group	rs28540839	A	C	0.0508285	0.0110591	4.30521e-06	-0.0199495	0.0117303	0.0890041	21.1207
LachnospiraceaeNK4A136group	rs2880566	T	C	0.0599578	0.0134693	8.52904e-06	0.0128138	0.0165423	0.43857	19.8125
LachnospiraceaeNK4A136group	rs4955932	T	C	-0.0492283	0.0109388	6.78429e-06	0.00273901	0.0121036	0.820971	20.2501
LachnospiraceaeNK4A136group	rs59805249	T	C	0.0936162	0.0207982	6.75832e-06	0.0194997	0.0199778	0.32903	20.2574
LachnospiraceaeNK4A136group	rs68104925	T	C	-0.0549104	0.0115385	1.94667e-06	-0.00111051	0.0126654	0.93013	22.6436
LachnospiraceaeNK4A136group	rs7073658	T	G	-0.0499621	0.0109693	5.24525e-06	-0.00734434	0.011724	0.53103	20.7425
LachnospiraceaeNK4A136group	rs73044693	A	G	-0.10758	0.0229884	2.8724e-06	0.0143908	0.0234174	0.538861	21.8967
LachnospiraceaeNK4A136group	rs7616165	G	T	-0.230542	0.0483465	1.85566e-06	-0.00409362	0.038131	0.914506	22.7355
LachnospiraceaeNK4A136group	rs76193507	A	G	-0.22973	0.0499776	4.29305e-06	0.0391551	0.0207652	0.0593472	21.1262
LachnospiraceaeNK4A136group	rs7832116	A	G	-0.0714756	0.0151703	2.45845e-06	0.0184856	0.0175165	0.291277	22.1953
LachnospiraceaeNK4A136group	rs954878	A	G	-0.0520656	0.0109082	1.81445e-06	-0.00990529	0.0121425	0.414639	22.7787
LachnospiraceaeUCG001	rs12131224	C	T	0.117095	0.02591	6.20381e-06	0.0360013	0.01881	0.0556276	20.4212
LachnospiraceaeUCG001	rs2050911	G	A	0.0751466	0.0153934	1.05157e-06	-0.00499424	0.0123598	0.686161	23.8277
LachnospiraceaeUCG001	rs2371284	T	C	-0.0761893	0.0170127	7.521e-06	-0.0173908	0.0139069	0.21111	20.0529
LachnospiraceaeUCG001	rs437876	T	C	0.0784637	0.0144768	5.96083e-08	0.00782794	0.0122759	0.523688	29.3717
LachnospiraceaeUCG001	rs4981345	T	C	-0.0681973	0.0149831	5.32387e-06	-0.000744121	0.0124847	0.952472	20.714
LachnospiraceaeUCG001	rs573933	T	C	-0.107898	0.0232346	3.41951e-06	0.00242568	0.0189941	0.898381	21.5622
LachnospiraceaeUCG001	rs62496417	T	G	-0.0748504	0.0165681	6.2499e-06	-0.00502313	0.0141951	0.723441	20.407
LachnospiraceaeUCG001	rs7341608	T	C	-0.0784757	0.0177648	9.9853e-06	0.0048449	0.0173039	0.779485	19.5113
LachnospiraceaeUCG001	rs78848836	A	G	-0.118868	0.0259753	4.73523e-06	0.00253387	0.0191767	0.894879	20.9383
LachnospiraceaeUCG001	rs8052586	T	C	0.176336	0.0395882	8.41782e-06	-0.00513864	0.0245083	0.833926	19.8376
LachnospiraceaeUCG001	rs8104225	A	G	0.0892098	0.0197665	6.3861e-06	0.0180787	0.0142193	0.203581	20.3658
LachnospiraceaeUCG001	rs9403580	C	T	0.107801	0.0229777	2.71178e-06	0.00189233	0.01744	0.913595	22.0071
LachnospiraceaeUCG001	rs985416	C	T	0.0970258	0.0181807	9.46267e-08	-0.00779192	0.0152645	0.609729	28.4766
LachnospiraceaeUCG004	rs11128180	A	G	0.0648288	0.0140126	3.71977e-06	-0.0075308	0.0138269	0.585995	21.4009
LachnospiraceaeUCG004	rs12072562	T	C	0.133104	0.0303566	1.16158e-05	-0.000596744	0.0300818	0.984173	19.2225
LachnospiraceaeUCG004	rs12673420	G	A	0.0554351	0.0118375	2.82709e-06	-0.000727587	0.0117039	0.95043	21.9272
LachnospiraceaeUCG004	rs12747809	G	A	-0.062197	0.0125685	7.47276e-07	0.0138533	0.0130496	0.288423	24.4855
LachnospiraceaeUCG004	rs12894272	A	G	0.0579792	0.0125229	3.65922e-06	0.00494457	0.0123393	0.688629	21.4323
LachnospiraceaeUCG004	rs233486	A	G	-0.0799088	0.017766	6.86434e-06	0.0225555	0.0168446	0.180561	20.2276
LachnospiraceaeUCG004	rs2444793	C	T	-0.0542433	0.0118188	4.44098e-06	-0.00902036	0.0119827	0.45158	21.0612
LachnospiraceaeUCG004	rs2726805	A	G	0.0548397	0.0120844	5.67787e-06	0.00610135	0.0118147	0.60556	20.5907
LachnospiraceaeUCG004	rs2882478	G	A	-0.0577091	0.0118338	1.07923e-06	-0.00125606	0.0117839	0.915113	23.7778
LachnospiraceaeUCG004	rs35182105	A	G	-0.109724	0.024221	5.89474e-06	0.019561	0.0257575	0.447595	20.519
LachnospiraceaeUCG004	rs6656451	C	T	-0.05436	0.011947	5.36207e-06	0.00748348	0.0116933	0.522185	20.7003
LachnospiraceaeUCG004	rs7629954	A	G	0.108441	0.023825	5.32492e-06	-0.0192591	0.0285757	0.500331	20.7136
LachnospiraceaeUCG008	rs10741777	T	C	-0.0973842	0.0194791	5.75055e-07	0.0318907	0.0126735	0.0118585	24.9903
LachnospiraceaeUCG008	rs10793103	C	T	0.0974344	0.0181279	7.66571e-08	0.0325179	0.0117697	0.00573007	28.8844
LachnospiraceaeUCG008	rs10801803	G	A	-0.117029	0.0243085	1.47689e-06	-0.0102282	0.0166037	0.537881	23.1743
LachnospiraceaeUCG008	rs13024781	T	C	-0.0798769	0.0168846	2.23674e-06	-0.000912619	0.0117307	0.937989	22.3768
LachnospiraceaeUCG008	rs57091572	A	G	-0.110443	0.0235801	2.81718e-06	-0.00460188	0.0172673	0.789847	21.9339
LachnospiraceaeUCG008	rs61944774	A	G	0.179838	0.0393797	4.95304e-06	0.00634857	0.0262354	0.808792	20.8522
LachnospiraceaeUCG008	rs62277846	C	T	0.102292	0.0212319	1.45101e-06	-0.019879	0.0148557	0.180852	23.2083
LachnospiraceaeUCG008	rs67078837	T	C	-0.0845848	0.0170693	7.21866e-07	-0.0193288	0.0118859	0.103907	24.5522
LachnospiraceaeUCG008	rs75356640	G	A	0.136523	0.0303128	6.67434e-06	-0.00785182	0.0178331	0.659724	20.2813
LachnospiraceaeUCG008	rs955844	A	C	0.112064	0.0228369	9.24114e-07	-0.00808137	0.0169473	0.633467	24.0764
LachnospiraceaeUCG010	rs11192447	A	G	0.126592	0.024345	1.99371e-07	0.00857745	0.0270035	0.750756	27.0351
LachnospiraceaeUCG010	rs12346653	C	T	0.0657686	0.0139569	2.44994e-06	-0.00090656	0.014396	0.949788	22.202
LachnospiraceaeUCG010	rs17730011	G	A	-0.0702357	0.015706	7.75283e-06	-0.0196339	0.0142166	0.16726	19.9949
LachnospiraceaeUCG010	rs2833528	C	T	-0.0562148	0.0127763	1.08286e-05	-0.00237835	0.0121225	0.844459	19.3565
LachnospiraceaeUCG010	rs336138	G	T	0.0779543	0.0171865	5.73924e-06	0.0193727	0.0183474	0.291021	20.5702
LachnospiraceaeUCG010	rs4576377	A	C	-0.0572001	0.0127043	6.71839e-06	0.014373	0.0121453	0.236643	20.2687
LachnospiraceaeUCG010	rs72894957	G	A	0.222263	0.0486425	4.8932e-06	-0.026041	0.0393357	0.507959	20.8755
LachnospiraceaeUCG010	rs74315802	G	T	0.0867262	0.0183477	2.2807e-06	0.00196018	0.0153329	0.898274	22.3394
LachnospiraceaeUCG010	rs9981767	A	C	0.0655062	0.0131994	6.94804e-07	0.0296961	0.0135281	0.0281533	24.6258
LachnospiraceaeUCG010	rs12693845	C	T	-0.0805447	0.0177429	5.63737e-06	0.00724321	0.0120498	0.547771	20.6044
Lactobacillus	rs1530559	G	A	0.0804001	0.0178207	6.43403e-06	-0.00298674	0.0117937	0.800076	20.3515
Lactobacillus	rs16861661	G	A	-0.183147	0.038148	1.57909e-06	0.0159396	0.0236419	0.500176	23.0457
Lactobacillus	rs62314653	C	A	0.187692	0.0394585	1.96787e-06	0.0114617	0.0249422	0.645852	22.6227
Lactobacillus	rs7399658	G	A	-0.107134	0.0221883	1.37638e-06	-0.00849538	0.0152243	0.576834	23.3099
Lactobacillus	rs768253	T	G	-0.079195	0.0171791	4.02741e-06	0.00153553	0.0117791	0.896281	21.2486
Lactobacillus	rs77478751	A	G	-0.219886	0.0475759	3.80447e-06	-0.0187065	0.0181772	0.303425	21.3577
Lactobacillus	rs921925	A	C	0.0985077	0.0203229	1.2526e-06	-0.0162183	0.014322	0.257464	23.4911
Lactobacillus	rs10417872	T	G	0.118306	0.024522	1.40369e-06	0.0090317	0.0129672	0.486114	23.2721
Lactococcus	rs123059	T	C	-0.13671	0.0274694	6.46406e-07	0.00712289	0.0141913	0.615724	24.7649
Lactococcus	rs12621813	G	A	0.108423	0.0239978	6.24202e-06	0.00421526	0.0132328	0.75007	20.4094
Lactococcus	rs17168302	G	A	0.191857	0.0424761	6.27775e-06	-0.0263207	0.01897	0.165293	20.3985
Lactococcus	rs2293361	C	T	-0.199221	0.0430969	3.78901e-06	0.0293969	0.0259752	0.257748	21.3655
Lactococcus	rs4766997	C	T	0.114599	0.023839	1.5305e-06	0.0151335	0.0118412	0.201236	23.1058
Lactococcus	rs55910161	C	T	0.146426	0.0307367	1.89905e-06	-0.0211142	0.0186877	0.258543	22.6911
Lactococcus	rs6674304	C	T	0.200758	0.0442121	5.60458e-06	0.0101537	0.0310134	0.743367	20.6156
Lactococcus	rs11620597	T	C	0.119479	0.0271688	1.09418e-05	0.0793081	0.0386841	0.0403497	19.3366
Marvinbryantia	rs1187983	C	T	-0.0935456	0.0193174	1.28187e-06	-0.0181321	0.0192263	0.345637	23.4467
Marvinbryantia	rs146541147	G	A	0.118845	0.0268423	9.5314e-06	0.041715	0.0328391	0.203983	19.6002
Marvinbryantia	rs2724813	A	G	-0.0840769	0.0167551	5.22133e-07	-0.00954841	0.0137676	0.487968	25.1765
Marvinbryantia	rs2842896	C	T	-0.0649396	0.0131146	7.35736e-07	0.00695958	0.0119555	0.560484	24.5155
Marvinbryantia	rs2863363	A	G	0.0634861	0.0136323	3.20789e-06	0.00770384	0.0136284	0.571884	21.6847
Marvinbryantia	rs3125832	A	C	0.0679323	0.015012	6.0338e-06	-0.0194403	0.0140288	0.165828	20.4744
Marvinbryantia	rs61884471	G	A	0.124426	0.0248431	5.48608e-07	0.0158361	0.0187079	0.397278	25.0811
Marvinbryantia	rs72948274	A	C	-0.126354	0.0272212	3.45466e-06	0.0126527	0.0239966	0.598005	21.5426
Marvinbryantia	rs8006832	G	T	-0.0952415	0.0216699	1.10714e-05	0.0123508	0.0202423	0.541763	19.3141
Marvinbryantia	rs10202904	T	G	-0.112811	0.0239106	2.38137e-06	0.015656	0.0119558	0.190366	22.2565
Methanobrevibacter	rs1334944	T	C	0.115197	0.0255492	6.5194e-06	0.00858477	0.0130577	0.510892	20.3263
Methanobrevibacter	rs4802933	A	G	-0.135628	0.0308139	1.07486e-05	0.0214495	0.0138519	0.121506	19.3706
Methanobrevibacter	rs6776814	T	C	-0.188956	0.0419905	6.79621e-06	0.00353857	0.0422555	0.933261	20.2467
Methanobrevibacter	rs73457410	A	G	0.218128	0.044466	9.319e-07	-0.032358	0.0242691	0.182433	24.0603
Methanobrevibacter	rs894996	C	A	0.214213	0.0456045	2.63772e-06	0.00772794	0.0229489	0.736309	22.0602
Methanobrevibacter	rs10093869	A	G	-0.0577795	0.0125389	4.06545e-06	-0.00710784	0.011854	0.548762	21.2305
Odoribacter	rs10423795	C	T	0.0550695	0.0121164	5.49268e-06	0.0191288	0.0120694	0.112988	20.6542
Odoribacter	rs28417404	A	G	-0.0726896	0.0161372	6.65362e-06	-0.0393646	0.0198538	0.0473991	20.2873
Odoribacter	rs4793970	A	G	-0.0576329	0.0129154	8.10701e-06	0.0243404	0.0121961	0.04596	19.9095
Odoribacter	rs6856150	G	A	0.0881922	0.0194146	5.55739e-06	0.000690428	0.0178423	0.969133	20.6318
Odoribacter	rs74553962	T	G	0.121449	0.0264106	4.25556e-06	0.0215811	0.0222793	0.332715	21.143
Odoribacter	rs77779484	G	A	-0.133489	0.0268526	6.65433e-07	-0.0177779	0.0242954	0.464328	24.709
Odoribacter	rs1035588	A	G	-0.108148	0.0236848	4.96765e-06	-0.0126096	0.0121215	0.298215	20.8466
Olsenella	rs17148768	G	A	0.140434	0.0295602	2.02624e-06	-0.0247601	0.0157123	0.115061	22.5666
Olsenella	rs2759329	G	A	-0.111131	0.0237218	2.80272e-06	-0.000208867	0.0121199	0.98625	21.9438
Olsenella	rs35225860	A	G	-0.223604	0.0482391	3.56391e-06	-0.0425257	0.0300765	0.157386	21.4829
Olsenella	rs61090148	A	G	-0.104783	0.0231343	5.91708e-06	0.00792217	0.011817	0.502601	20.5117
Olsenella	rs62112538	C	T	-0.19943	0.0407033	9.6024e-07	0.0102832	0.018747	0.583331	24.0026
Olsenella	rs72691585	C	A	-0.249079	0.0520814	1.73137e-06	0.0149743	0.0171314	0.382074	22.8688
Olsenella	rs7540303	C	T	0.108044	0.023638	4.8592e-06	-0.00513559	0.0121051	0.671384	20.8888
Olsenella	rs8066522	G	A	-0.106529	0.0240379	9.3493e-06	0.0228618	0.0124753	0.0668683	19.637
Olsenella	rs9460691	C	A	0.119966	0.0268645	7.98486e-06	0.022102	0.0148982	0.137932	19.9385
Olsenella	rs11627628	T	C	0.143961	0.0290223	7.03676e-07	-0.0252631	0.022092	0.252814	24.6013
Oscillibacter	rs11990279	T	C	-0.0824934	0.0180457	4.84594e-06	-0.0224297	0.0146809	0.126558	20.8941
Oscillibacter	rs12649930	T	G	0.121589	0.0259612	2.82042e-06	0.0176035	0.0194212	0.364723	21.9317
Oscillibacter	rs133832	A	C	-0.0795527	0.0162411	9.66963e-07	-0.00910255	0.0130388	0.485105	23.9892
Oscillibacter	rs16866406	A	G	0.0988765	0.0208795	2.18441e-06	-0.0216844	0.0161177	0.178502	22.4222
Oscillibacter	rs16934185	A	G	-0.129568	0.028157	4.19238e-06	0.0253892	0.0191342	0.184541	21.1716
Oscillibacter	rs234108	A	G	0.0749553	0.0152632	9.06829e-07	0.0204526	0.0119261	0.0863555	24.1128
Oscillibacter	rs36095275	C	T	-0.0752368	0.0156861	1.61545e-06	-0.0113377	0.0118919	0.340389	23.002
Oscillibacter	rs4506202	A	G	-0.0711323	0.0152261	2.98668e-06	0.0143785	0.0117294	0.220255	21.8218
Oscillibacter	rs61883564	A	G	-0.101351	0.0221016	4.52443e-06	0.00264038	0.0171062	0.877332	21.0256
Oscillibacter	rs75453768	G	T	0.12212	0.0268629	5.46642e-06	-0.00986034	0.019735	0.617329	20.6634
Oscillibacter	rs761240	T	G	-0.17664	0.0388812	5.54437e-06	-0.010712	0.0277534	0.699518	20.6363
Oscillibacter	rs9393920	A	G	-0.0744662	0.0151081	8.26981e-07	0.00931815	0.0120337	0.438731	24.2903
Oscillibacter	rs10464997	G	A	0.137691	0.0294804	3.00321e-06	-6.41968e-05	0.0151032	0.996609	21.8112
Oscillospira	rs12206468	G	A	-0.133016	0.0269733	8.16503e-07	0.0162828	0.0217961	0.455031	24.3149
Oscillospira	rs1954532	T	C	-0.0826246	0.0175252	2.42157e-06	-0.0121242	0.0146921	0.409247	22.2243
Oscillospira	rs28889936	A	C	0.114051	0.0252838	6.45768e-06	0.0275318	0.0198124	0.164641	20.3445
Oscillospira	rs62422654	C	T	0.0898456	0.0198088	5.74302e-06	0.00961305	0.014363	0.503308	20.5689
Oscillospira	rs72866977	A	C	-0.130569	0.0281674	3.56138e-06	0.025974	0.0217832	0.233111	21.4843
Oscillospira	rs751183	T	C	-0.0774322	0.0172216	6.91655e-06	-0.0194916	0.0152555	0.201363	20.2131
Oscillospira	rs8076323	A	G	0.0715392	0.0156539	4.87572e-06	-0.0378918	0.0124815	0.00239867	20.8824
Oxalobacter	rs11108500	A	G	-0.199099	0.0427327	3.17474e-06	-0.0600482	0.0211671	0.00455586	21.7047
Oxalobacter	rs111966731	T	C	0.213114	0.047162	6.21989e-06	0.0141862	0.0208913	0.497105	20.4162
Oxalobacter	rs12002250	A	C	0.217122	0.0466317	3.22242e-06	-0.0212831	0.0289877	0.462819	21.6761
Oxalobacter	rs1569853	T	C	-0.138078	0.0296981	3.32953e-06	-0.0373287	0.0179156	0.037198	21.6134
Oxalobacter	rs36057338	G	T	0.207847	0.0421439	8.14592e-07	0.013063	0.0331448	0.693491	24.3194
Oxalobacter	rs3862635	C	T	-0.172142	0.0394026	1.24933e-05	-0.0327601	0.0203904	0.108132	19.0835
Oxalobacter	rs4428215	G	A	0.130293	0.0242237	7.50149e-08	0.015775	0.0134259	0.240008	28.9263
Oxalobacter	rs6000536	C	T	-0.130992	0.0253804	2.45441e-07	-0.010514	0.0156954	0.502936	26.6334
Oxalobacter	rs6993398	G	A	0.127217	0.0278855	5.06369e-06	0.00240247	0.0151466	0.873973	20.8099
Oxalobacter	rs736744	C	T	0.117882	0.0211262	2.40671e-08	0.0190891	0.0118354	0.106771	31.1305
Oxalobacter	rs115602804	G	A	0.10308	0.0222736	3.69374e-06	-0.00220165	0.0188087	0.906816	21.4143
Parabacteroides	rs4236095	G	A	0.0761961	0.0157042	1.2224e-06	-0.00703188	0.01943	0.717421	23.5381
Parabacteroides	rs60884758	C	T	-0.0702667	0.0142249	7.82429e-07	-0.0119436	0.0152427	0.433296	24.397
Parabacteroides	rs6657302	T	C	-0.10452	0.0225521	3.57656e-06	0.0533526	0.0238846	0.0254988	21.4761
Parabacteroides	rs7298818	C	T	0.0888832	0.0200902	9.67973e-06	-0.00166439	0.0193504	0.931456	19.5707
Parabacteroides	rs10031059	T	C	-0.121167	0.0225844	8.09252e-08	-0.0216817	0.0137709	0.115382	28.7795
Paraprevotella	rs10842464	T	C	-0.0758215	0.0172568	1.11426e-05	0.0109431	0.0128088	0.392919	19.3019
Paraprevotella	rs145020347	A	G	-0.12465	0.0262323	2.01643e-06	0.0104424	0.0166582	0.53075	22.5759
Paraprevotella	rs17109926	A	G	-0.0988335	0.0216172	4.83115e-06	-0.00734743	0.0132124	0.578141	20.8999
Paraprevotella	rs17785622	A	G	0.248065	0.0524304	2.23056e-06	-0.0558342	0.0306421	0.0684337	22.3821
Paraprevotella	rs2081023	A	G	-0.122561	0.0236507	2.19387e-07	-0.00838341	0.0167438	0.616589	26.8502
Paraprevotella	rs3008582	T	C	0.10572	0.0227246	3.2835e-06	-0.00800399	0.0147788	0.588104	21.6401
Paraprevotella	rs3801748	G	A	0.0779721	0.0171691	5.58782e-06	0.0306498	0.0121877	0.0119094	20.6213
Paraprevotella	rs4756632	G	T	-0.138905	0.0289897	1.65499e-06	0.0168607	0.0173546	0.33128	22.9555
Paraprevotella	rs4767113	C	T	0.0882466	0.018382	1.58097e-06	-0.00947407	0.0125281	0.449515	23.0434
Paraprevotella	rs58117850	C	A	-0.149982	0.0324013	3.67632e-06	-0.0167418	0.0249415	0.502065	21.4234
Paraprevotella	rs7240324	T	G	-0.10229	0.0226948	6.56824e-06	0.0215135	0.0135678	0.112824	20.312
Paraprevotella	rs9602779	A	C	-0.106692	0.0220263	1.27362e-06	-0.0149283	0.0136442	0.273904	23.4591
Paraprevotella	rs9900242	A	G	-0.0852967	0.0175212	1.12615e-06	0.0310074	0.0123203	0.0118432	23.6959
Parasutterella	rs10899911	A	G	-0.0717102	0.0148151	1.29625e-06	-0.0292719	0.013881	0.0349639	23.4252
Parasutterella	rs11715853	G	A	-0.0662952	0.0146114	5.69995e-06	-0.0117074	0.0128458	0.362097	20.5833
Parasutterella	rs2090816	A	C	0.0840967	0.0177315	2.10796e-06	0.0070929	0.0153345	0.64369	22.4907
Parasutterella	rs35055552	T	C	0.109554	0.0235433	3.26645e-06	0.00294467	0.0168611	0.86136	21.65
Parasutterella	rs55877868	A	C	-0.104458	0.0228089	4.65668e-06	0.00341607	0.019389	0.860147	20.9704
Parasutterella	rs62273907	A	G	0.229468	0.0502262	4.9077e-06	-0.0261705	0.0231956	0.259213	20.8698
Parasutterella	rs6809952	G	A	-0.0684957	0.0150892	5.64143e-06	-0.00634705	0.0133162	0.633619	20.6031
Parasutterella	rs6828768	C	T	0.0636852	0.0132645	1.57742e-06	0.0222752	0.0117305	0.0575758	23.0477
Parasutterella	rs7303158	C	T	0.0646859	0.0134256	1.44928e-06	-0.00899217	0.0117456	0.443926	23.2106
Parasutterella	rs7311004	T	C	-0.0617522	0.0136438	6.01066e-06	0.0087351	0.0118007	0.459168	20.4817
Parasutterella	rs7572229	G	A	0.066273	0.0132736	5.94953e-07	0.0126376	0.0117353	0.281528	24.9248
Parasutterella	rs78383039	T	C	-0.146315	0.0297119	8.46017e-07	0.00716465	0.0295427	0.808378	24.2465
Parasutterella	rs8039785	T	G	0.0618345	0.0133	3.33226e-06	-0.055342	0.0117089	2.28444e-06	21.6118
Parasutterella	rs823424	G	A	-0.0713448	0.0156958	5.48139e-06	0.00149825	0.0134193	0.911102	20.6581
Peptococcus	rs11001948	C	A	-0.191013	0.038102	5.35342e-07	-0.00371728	0.019797	0.851057	25.1283
Peptococcus	rs12069354	C	T	0.16763	0.03795	1.00026e-05	0.0208131	0.0242725	0.391181	19.508
Peptococcus	rs2054133	G	A	0.0895433	0.0188332	1.98884e-06	-0.00253369	0.0123094	0.83692	22.6024
Peptococcus	rs36121075	A	G	-0.14067	0.030628	4.37213e-06	0.0173145	0.0156854	0.269653	21.0912
Peptococcus	rs413827	G	A	0.110229	0.0237523	3.47093e-06	0.00501096	0.0137082	0.714705	21.5336
Peptococcus	rs5770862	T	C	0.162018	0.0356813	5.60708e-06	-0.0199151	0.0201794	0.323689	20.6147
Peptococcus	rs62424012	G	A	0.137164	0.0292136	2.66331e-06	0.0564127	0.0246387	0.0220445	22.0417
Peptococcus	rs7033353	T	G	0.090152	0.018995	2.07388e-06	0.0162395	0.0117324	0.166309	22.522
Peptococcus	rs72850165	T	C	-0.134304	0.0300423	7.8039e-06	0.0209259	0.0219017	0.339353	19.9823
Peptococcus	rs74592222	G	A	0.137957	0.0302965	5.27445e-06	-0.00633828	0.0183976	0.730458	20.7318
Peptococcus	rs77681628	C	T	0.200307	0.0387328	2.32198e-07	-0.0519097	0.0214825	0.0156762	26.7406
Peptococcus	rs12618201	A	G	0.0641657	0.0138202	3.4356e-06	-0.00504597	0.0117808	0.668418	21.5532
Phascolarctobacterium	rs1264476	T	G	0.0767335	0.0166041	3.81255e-06	0.000821014	0.0150634	0.956534	21.3536
Phascolarctobacterium	rs130483	A	G	0.0655056	0.0143596	5.07144e-06	-0.00912758	0.0119415	0.444653	20.807
Phascolarctobacterium	rs28525131	G	A	-0.118657	0.0269048	1.03249e-05	0.0502745	0.0272853	0.0653943	19.4474
Phascolarctobacterium	rs56069061	G	A	-0.111306	0.0230694	1.4013e-06	-0.0149094	0.0236351	0.528162	23.2754
Phascolarctobacterium	rs56157888	A	C	0.0954864	0.0193976	8.54111e-07	0.00546068	0.0140518	0.697564	24.2281
Phascolarctobacterium	rs74540770	G	A	-0.121014	0.0258621	2.87965e-06	0.00933915	0.0214819	0.663748	21.8918
Phascolarctobacterium	rs75882962	T	C	0.0968661	0.0190575	3.71851e-07	-0.00650427	0.0176818	0.712984	25.8313
Phascolarctobacterium	rs7982713	G	A	0.0726922	0.0163201	8.42252e-06	0.0137609	0.0130748	0.292583	19.8365
Phascolarctobacterium	rs111509883	T	C	0.171131	0.0347624	8.52865e-07	0.00442527	0.0187422	0.813345	24.2309
Prevotella7	rs11035469	A	G	-0.144165	0.0311897	3.79671e-06	-0.0150778	0.0138285	0.275562	21.3616
Prevotella7	rs118038478	A	G	0.205676	0.0468917	1.15358e-05	-0.0157078	0.0230634	0.495826	19.2357
Prevotella7	rs12124567	A	G	-0.121281	0.0275017	1.03394e-05	-0.00268143	0.0146998	0.855259	19.4447
Prevotella7	rs12195431	T	C	0.196528	0.0442322	8.8674e-06	0.0108943	0.01985	0.583121	19.7381
Prevotella7	rs2240542	C	T	0.12085	0.0261776	3.902e-06	-0.0500318	0.0133334	0.000175166	21.3092
Prevotella7	rs2918132	C	T	-0.114648	0.0254916	6.8756e-06	0.00143268	0.0121066	0.905799	20.2245
Prevotella7	rs385483	A	G	0.137033	0.0291906	2.67332e-06	0.0229589	0.0142987	0.108348	22.0345
Prevotella7	rs57404562	C	A	0.155486	0.0316057	8.67337e-07	0.0098077	0.0175448	0.576156	24.1985
Prevotella7	rs9426434	T	C	-0.123657	0.0278514	9.00071e-06	0.00394872	0.0122982	0.748147	19.7096
Prevotella7	rs9608249	A	G	-0.158213	0.0336317	2.54749e-06	0.00421986	0.0187349	0.821792	22.127
Prevotella7	rs9959718	G	A	0.133012	0.0275361	1.36222e-06	-0.00176283	0.0145565	0.90361	23.3298
Prevotella9	rs11685699	C	T	-0.141357	0.0295665	1.74423e-06	0.0328885	0.0218662	0.132561	22.8545
Prevotella9	rs117271932	A	G	0.208089	0.0440393	2.30039e-06	0.0108925	0.0253226	0.667088	22.3229
Prevotella9	rs12648235	T	C	0.0785902	0.0177676	9.72305e-06	0.00189718	0.0138412	0.890977	19.5621
Prevotella9	rs1304512	G	A	0.0761593	0.0165885	4.40923e-06	-0.00170282	0.0131645	0.897081	21.075
Prevotella9	rs2104588	T	C	0.105558	0.023773	8.98487e-06	0.00577144	0.0254856	0.820845	19.713
Prevotella9	rs2495052	A	G	0.0838978	0.0188523	8.57634e-06	-0.017432	0.0164484	0.289235	19.8019
Prevotella9	rs2683313	A	G	-0.0724576	0.0151603	1.75788e-06	0.00215016	0.0126134	0.864643	22.8396
Prevotella9	rs4968431	G	T	0.0640113	0.0144162	8.9865e-06	0.0150256	0.0122007	0.218124	19.7126
Prevotella9	rs7237249	C	T	-0.0823764	0.0182126	6.09559e-06	0.0173511	0.0149261	0.245045	20.4549
Prevotella9	rs72815774	T	C	-0.176186	0.0393068	7.38334e-06	0.0317679	0.0252843	0.208961	20.0882
Prevotella9	rs746764	T	C	-0.0915772	0.0193245	2.14862e-06	0.0136994	0.0142451	0.336204	22.454
Prevotella9	rs7976209	T	C	-0.0870786	0.0197951	1.08747e-05	-0.00396991	0.0160829	0.805031	19.3484
Prevotella9	rs9428102	A	G	-0.0778845	0.0176068	9.70957e-06	-0.011323	0.0141284	0.42288	19.5648
Prevotella9	rs9613013	G	A	0.0917591	0.0202697	5.98505e-06	-0.0146135	0.0178223	0.412242	20.4899
Prevotella9	rs12501673	A	G	0.116395	0.0262253	9.06814e-06	-0.00604533	0.0132559	0.648355	19.6953
RikenellaceaeRC9gutgroup	rs17032291	T	C	-0.169579	0.0368251	4.12526e-06	0.00667958	0.0178173	0.70774	21.2026
RikenellaceaeRC9gutgroup	rs17582787	A	G	-0.157739	0.0339924	3.47693e-06	0.0174364	0.0157087	0.267005	21.5303
RikenellaceaeRC9gutgroup	rs2074881	T	C	-0.142236	0.032391	1.12715e-05	0.00185885	0.0173594	0.914726	19.2799
RikenellaceaeRC9gutgroup	rs2900503	G	T	-0.172329	0.0326671	1.32533e-07	-0.00530451	0.0159255	0.739071	27.8247
RikenellaceaeRC9gutgroup	rs2998141	T	C	-0.136346	0.0293073	3.28239e-06	0.00283501	0.0138268	0.837543	21.6407
RikenellaceaeRC9gutgroup	rs4270579	G	A	-0.118021	0.0271041	1.33453e-05	0.00129355	0.0125033	0.917601	18.9576
RikenellaceaeRC9gutgroup	rs4717843	G	T	-0.119376	0.0260548	4.61155e-06	-0.0199306	0.0117282	0.0892504	20.989
RikenellaceaeRC9gutgroup	rs7712231	A	G	0.156284	0.0350462	8.22024e-06	-0.011606	0.0172063	0.499982	19.8829
RikenellaceaeRC9gutgroup	rs80309088	G	A	0.17405	0.0383423	5.64226e-06	-0.00662775	0.0180349	0.713249	20.6028
RikenellaceaeRC9gutgroup	rs9887954	G	A	-0.114849	0.0249013	3.98457e-06	-0.00412292	0.0119224	0.729484	21.269
RikenellaceaeRC9gutgroup	rs10279978	A	G	-0.0622202	0.0127675	1.09741e-06	-0.0191922	0.0126135	0.12812	23.7456
Romboutsia	rs11221428	T	C	-0.0726779	0.0158263	4.38563e-06	0.00918171	0.0139878	0.511562	21.0853
Romboutsia	rs16843578	C	T	-0.0875276	0.0196779	8.6664e-06	-0.058056	0.0262608	0.0270533	19.7819
Romboutsia	rs28603357	T	C	-0.214911	0.0474739	5.98477e-06	-0.0319917	0.0427452	0.454203	20.49
Romboutsia	rs34302036	A	G	0.0550261	0.0120835	5.26772e-06	-0.0193792	0.0118637	0.102366	20.7343
Romboutsia	rs61841503	G	A	0.092888	0.0171454	6.03841e-08	-0.0113457	0.0174367	0.515255	29.3466
Romboutsia	rs62504452	A	G	-0.0710048	0.0156654	5.8268e-06	0.00694015	0.0169733	0.682623	20.5412
Romboutsia	rs7109293	A	G	0.0919112	0.0205738	7.91829e-06	-0.0268244	0.0182722	0.142091	19.9545
Romboutsia	rs75200530	T	G	-0.190644	0.0421065	5.96371e-06	0.0496134	0.0343497	0.148637	20.4967
Romboutsia	rs75987356	G	A	-0.129578	0.0280454	3.83186e-06	-0.0114916	0.021918	0.60007	21.344
Romboutsia	rs77702691	A	G	-0.094406	0.0208544	5.98552e-06	0.00837387	0.0207479	0.686507	20.4897
Romboutsia	rs9389266	T	G	0.0722815	0.0162353	8.50312e-06	0.0197099	0.0153381	0.198783	19.8183
Romboutsia	rs9567264	C	T	0.0580018	0.0127495	5.38118e-06	0.00769501	0.0124077	0.535138	20.6935
Romboutsia	rs12740451	T	C	0.0697527	0.0153607	5.59944e-06	0.0063931	0.0171465	0.709258	20.6174
Roseburia	rs147990086	A	G	-0.0578936	0.01324	1.22758e-05	-0.00626787	0.0153601	0.683227	19.117
Roseburia	rs16910295	T	C	-0.0980434	0.020957	2.89237e-06	-0.0124594	0.025891	0.630358	21.8834
Roseburia	rs2160994	T	C	0.0550687	0.0112481	9.78986e-07	0.0187072	0.0123875	0.131001	23.9654
Roseburia	rs2943022	T	C	0.0493786	0.0106763	3.74513e-06	0.00925419	0.0118903	0.436394	21.3878
Roseburia	rs302266	T	C	-0.0777312	0.0172985	7.00572e-06	0.0142205	0.0174966	0.416358	20.1886
Roseburia	rs329182	T	C	0.0690327	0.0152884	6.32082e-06	0.0299527	0.0159368	0.0601811	20.3854
Roseburia	rs55858165	A	C	0.179284	0.0404954	9.54304e-06	-0.0420686	0.0309701	0.17435	19.5978
Roseburia	rs57466170	C	T	0.0741405	0.0171601	1.55663e-05	0.00114626	0.0222989	0.959004	18.6641
Roseburia	rs6445851	G	A	-0.0497336	0.0108158	4.26107e-06	-2.22646e-05	0.0120909	0.998531	21.1405
Roseburia	rs6930661	C	T	-0.0961587	0.0204975	2.71544e-06	-0.00289003	0.0244464	0.905894	22.0045
Roseburia	rs75326254	C	T	-0.104628	0.0230897	5.86046e-06	-0.0149868	0.024857	0.546561	20.5301
Roseburia	rs78753150	A	C	0.0968739	0.0214067	6.02803e-06	0.0137669	0.019481	0.479763	20.4762
Roseburia	rs9300744	C	T	-0.0588452	0.0126228	3.13425e-06	0.00342245	0.0153127	0.823143	21.7293
Roseburia	rs10827477	A	G	-0.0547387	0.0115163	2.00294e-06	-0.0105974	0.0122296	0.386194	22.5888
Ruminiclostridium5	rs113753996	T	C	0.0820689	0.0174463	2.54991e-06	-0.0029991	0.0151481	0.843057	22.1252
Ruminiclostridium5	rs1223978	T	C	0.0484169	0.0108254	7.7304e-06	-0.00535833	0.0117929	0.649564	20.0004
Ruminiclostridium5	rs1492620	T	C	-0.0830505	0.0180073	3.98724e-06	-0.009387	0.017473	0.591111	21.2678
Ruminiclostridium5	rs2482038	C	A	0.0518991	0.0108777	1.83172e-06	0.00514464	0.0119264	0.666204	22.7605
Ruminiclostridium5	rs2791343	T	C	0.051717	0.0113369	5.07074e-06	-0.00893681	0.0119392	0.45414	20.8072
Ruminiclostridium5	rs2833828	G	A	0.0489617	0.0108702	6.66208e-06	-0.00325003	0.0118938	0.784657	20.2848
Ruminiclostridium5	rs4955951	A	G	-0.0713749	0.0165826	1.67593e-05	-0.00525645	0.0182211	0.772978	18.5233
Ruminiclostridium5	rs6121460	G	A	0.0932955	0.0199206	2.82197e-06	-0.0439779	0.0213599	0.039503	21.9306
Ruminiclostridium5	rs79968837	A	G	-0.0950311	0.0193507	9.06234e-07	0.0415911	0.0267983	0.120661	24.1141
Ruminiclostridium5	rs8053158	A	G	-0.0740543	0.0159151	3.27004e-06	-0.0330104	0.0179373	0.0657219	21.6479
Ruminiclostridium5	rs12040548	G	T	0.0570422	0.0122359	3.13347e-06	-0.000718016	0.013137	0.956413	21.7298
Ruminiclostridium6	rs10829821	T	C	-0.097606	0.0216072	6.26391e-06	-0.0012307	0.0203052	0.95167	20.4027
Ruminiclostridium6	rs116969552	A	G	-0.166823	0.0376681	9.47796e-06	0.053538	0.0351094	0.127286	19.6109
Ruminiclostridium6	rs11992182	A	C	0.0625299	0.0137876	5.75375e-06	0.0139034	0.0140861	0.323627	20.5653
Ruminiclostridium6	rs12362316	A	G	0.0743588	0.0154466	1.47993e-06	0.0323933	0.0138654	0.0194769	23.1704
Ruminiclostridium6	rs2548459	C	T	0.0554866	0.0122755	6.18033e-06	-0.00310308	0.011861	0.793615	20.4284
Ruminiclostridium6	rs35362464	C	A	0.0720077	0.0165387	1.33737e-05	-0.00137497	0.0167806	0.934696	18.9536
Ruminiclostridium6	rs56212330	A	G	0.0587451	0.0132078	8.6771e-06	0.000972393	0.0131865	0.941216	19.7796
Ruminiclostridium6	rs589368	G	A	-0.146727	0.0330138	8.8139e-06	-0.00827922	0.0329027	0.801329	19.7497
Ruminiclostridium6	rs61060922	T	G	0.15913	0.0322283	7.91022e-07	-0.0920086	0.0337282	0.00637309	24.3759
Ruminiclostridium6	rs67479537	T	C	0.118994	0.026487	7.03758e-06	0.0514115	0.0274965	0.0615191	20.18
Ruminiclostridium6	rs71414120	T	G	0.200894	0.0406434	7.699e-07	-0.00878726	0.0267217	0.742274	24.4281
Ruminiclostridium6	rs72991535	T	G	0.135604	0.0295174	4.34775e-06	-0.00623159	0.03226	0.846828	21.1019
Ruminiclostridium6	rs792058	G	A	0.0554234	0.0125423	9.91992e-06	-0.0298836	0.0118555	0.0117141	19.5238
Ruminiclostridium6	rs79968172	G	A	0.11614	0.0243083	1.77252e-06	0.0450774	0.0250147	0.0715385	22.8236
Ruminiclostridium6	rs9555756	A	C	-0.0804138	0.0176692	5.33725e-06	-0.0320976	0.0210163	0.126694	20.7092
Ruminiclostridium9	rs6082461	A	C	0.0586425	0.0131004	7.59162e-06	0.0202916	0.0144958	0.161567	20.035
Ruminiclostridium9	rs7137760	C	T	0.050797	0.0112182	5.95234e-06	0.00836608	0.0117498	0.476451	20.5004
Ruminiclostridium9	rs74303178	T	C	0.0532742	0.0119274	7.94909e-06	-0.00501051	0.0125555	0.689843	19.9471
Ruminiclostridium9	rs78191726	T	C	0.0944998	0.0210206	6.93796e-06	0.0318521	0.0226358	0.159382	20.2072
Ruminiclostridium9	rs918449	A	G	-0.0950908	0.0197177	1.41687e-06	-0.0375898	0.0226398	0.0968456	23.2541
Ruminiclostridium9	rs9522712	T	C	0.0699728	0.0154939	6.29747e-06	-0.00116825	0.0165122	0.943596	20.3925
Ruminiclostridium9	rs9809789	C	T	-0.0717454	0.0159673	7.01398e-06	0.0180058	0.0152166	0.236688	20.1864
Ruminiclostridium9	rs11241747	C	T	0.0533858	0.0120035	8.68605e-06	-0.0223514	0.0128654	0.0823304	19.7776
RuminococcaceaeNK4A214group	rs11586410	G	A	-0.0863422	0.0169937	3.7577e-07	-0.00209577	0.0161922	0.897017	25.811
RuminococcaceaeNK4A214group	rs12642039	T	C	-0.0553003	0.0119397	3.62826e-06	-0.0133902	0.0121824	0.271706	21.4486
RuminococcaceaeNK4A214group	rs12731	A	G	-0.0527684	0.0115053	4.50892e-06	-0.00892129	0.0120449	0.458894	21.0322
RuminococcaceaeNK4A214group	rs13087692	T	G	0.0574623	0.012594	5.05025e-06	-0.017629	0.0128158	0.168953	20.815
RuminococcaceaeNK4A214group	rs136761	G	A	-0.0587521	0.0119155	8.19182e-07	0.00791338	0.0121957	0.516426	24.3085
RuminococcaceaeNK4A214group	rs147475196	A	G	-0.133769	0.0295196	5.85611e-06	0.000435615	0.0192032	0.981902	20.5316
RuminococcaceaeNK4A214group	rs35559912	T	C	-0.0925071	0.0203674	5.57434e-06	-0.0467929	0.0181157	0.00979445	20.626
RuminococcaceaeNK4A214group	rs4814689	C	T	-0.1083	0.0230708	2.67585e-06	-0.0603546	0.0281228	0.0318647	22.0327
RuminococcaceaeNK4A214group	rs5994253	A	G	-0.0811302	0.0157621	2.6444e-07	0.00699091	0.0167655	0.676692	26.4894
RuminococcaceaeNK4A214group	rs62027366	T	C	0.0615389	0.0137612	7.75199e-06	-0.0202137	0.0146765	0.168425	19.9951
RuminococcaceaeNK4A214group	rs6681678	C	T	-0.100174	0.024	2.99404e-05	0.0170747	0.0327701	0.602333	17.419
RuminococcaceaeNK4A214group	rs7573569	T	C	0.107739	0.0233638	4.00079e-06	-0.00383241	0.0244637	0.875515	21.2613
RuminococcaceaeNK4A214group	rs10976229	T	G	0.095976	0.0214554	7.70281e-06	0.0247615	0.0174499	0.155899	20.0072
RuminococcaceaeUCG002	rs10916131	C	T	-0.069333	0.0146753	2.30725e-06	-0.0408692	0.0160225	0.0107493	22.3172
RuminococcaceaeUCG002	rs10927423	C	A	-0.0713617	0.0147712	1.35759e-06	0.00339963	0.0153429	0.824643	23.3363
RuminococcaceaeUCG002	rs10964441	G	A	-0.14906	0.034486	1.54385e-05	-0.0104988	0.0192543	0.585568	18.6798
RuminococcaceaeUCG002	rs113147300	A	G	-0.075842	0.0164562	4.05166e-06	-0.0301427	0.0172007	0.0797021	21.237
RuminococcaceaeUCG002	rs11607472	A	G	-0.0780229	0.0176325	9.64636e-06	-0.02686	0.0231816	0.246589	19.5773
RuminococcaceaeUCG002	rs116974815	C	A	-0.189731	0.0396566	1.71555e-06	-0.00356213	0.0230981	0.877438	22.8864
RuminococcaceaeUCG002	rs12463378	A	G	-0.0522061	0.0112086	3.19825e-06	0.00988106	0.0127543	0.438503	21.6905
RuminococcaceaeUCG002	rs15256	C	T	0.0732376	0.016834	1.3578e-05	0.0026388	0.0180732	0.883916	18.9247
RuminococcaceaeUCG002	rs55793120	T	C	0.137396	0.027414	5.3895e-07	0.0364476	0.0249111	0.143438	25.1154
RuminococcaceaeUCG002	rs57079348	T	G	-0.076573	0.0172819	9.38819e-06	-0.0214444	0.0254469	0.39939	19.6291
RuminococcaceaeUCG002	rs62374283	T	C	-0.0581341	0.0120654	1.44836e-06	0.0178189	0.0121982	0.144077	23.2119
RuminococcaceaeUCG002	rs6542556	A	G	0.050974	0.011406	7.85699e-06	0.0479949	0.0120077	6.41534e-05	19.9693
RuminococcaceaeUCG002	rs6793778	C	T	-0.0558706	0.0125258	8.17909e-06	0.0119991	0.0133281	0.367965	19.8925
RuminococcaceaeUCG002	rs7120052	A	C	0.0624796	0.0135523	4.02178e-06	-0.00526827	0.0149589	0.724701	21.2512
RuminococcaceaeUCG002	rs7155595	C	A	0.0569929	0.0116986	1.1061e-06	-0.00486619	0.0127524	0.702765	23.7304
RuminococcaceaeUCG002	rs7249614	A	G	-0.0492778	0.0110807	8.7003e-06	0.0146847	0.012058	0.223286	19.7745
RuminococcaceaeUCG002	rs76847269	A	G	0.163508	0.0356151	4.41175e-06	-0.00824343	0.0371003	0.824164	21.0739
RuminococcaceaeUCG002	rs77564310	A	C	-0.0713093	0.0140855	4.13595e-07	-0.00368525	0.0144123	0.798181	25.626
RuminococcaceaeUCG002	rs79016051	C	T	-0.0887747	0.0189424	2.77843e-06	-0.00298945	0.0173973	0.863568	21.9605
RuminococcaceaeUCG002	rs882348	A	G	-0.0799946	0.0178618	7.51595e-06	0.0122703	0.0182752	0.501954	20.0542
RuminococcaceaeUCG003	rs10490280	C	T	-0.0672094	0.0143309	2.7346e-06	0.0422232	0.014909	0.00462488	21.991
RuminococcaceaeUCG003	rs11243416	T	C	-0.0925653	0.0191203	1.29057e-06	-0.012709	0.0231835	0.583559	23.4337
RuminococcaceaeUCG003	rs11831525	A	C	0.071227	0.0151814	2.70917e-06	-0.0153591	0.0140208	0.273318	22.0089
RuminococcaceaeUCG003	rs16959793	A	C	-0.062527	0.0131259	1.90122e-06	-0.0095585	0.01189	0.421448	22.6889
RuminococcaceaeUCG003	rs2523124	T	C	-0.0546625	0.0120823	6.06349e-06	0.0173486	0.0119395	0.146212	20.465
RuminococcaceaeUCG003	rs3013089	G	A	-0.0551473	0.0120346	4.59671e-06	-0.0145508	0.012091	0.228806	20.9952
RuminococcaceaeUCG003	rs4452755	A	C	-0.0634463	0.0134741	2.49218e-06	0.0365486	0.0123175	0.00300504	22.1692
RuminococcaceaeUCG003	rs4532474	G	A	0.0769231	0.017045	6.39313e-06	0.00210181	0.0157753	0.894008	20.3637
RuminococcaceaeUCG003	rs646327	G	A	0.0586696	0.0118369	7.17811e-07	-0.00291283	0.011861	0.806008	24.563
RuminococcaceaeUCG003	rs6759615	A	G	0.102523	0.0200204	3.04048e-07	0.0133098	0.0197493	0.500352	26.2199
RuminococcaceaeUCG003	rs73341548	T	G	-0.170045	0.0318674	9.50033e-08	0.0425221	0.0254328	0.0945366	28.4689
RuminococcaceaeUCG003	rs78720113	A	G	-0.115348	0.0249601	3.81309e-06	-0.0214468	0.0217832	0.324841	21.3534
RuminococcaceaeUCG004	rs11961899	G	A	-0.0707825	0.0161381	1.15433e-05	0.00687455	0.0130802	0.599186	19.2345
RuminococcaceaeUCG004	rs12125734	G	T	0.133972	0.0257417	1.94552e-07	-0.0155868	0.0200342	0.436565	27.0824
RuminococcaceaeUCG004	rs2248146	T	C	0.0689452	0.0153649	7.21719e-06	-0.0241017	0.0122846	0.049768	20.1318
RuminococcaceaeUCG004	rs3800178	C	T	-0.0804407	0.0177915	6.146e-06	0.0180179	0.0133737	0.177894	20.4391
RuminococcaceaeUCG004	rs516741	T	G	-0.0755412	0.0161951	3.09463e-06	0.0228419	0.0150456	0.12897	21.7537
RuminococcaceaeUCG004	rs550351	A	C	0.078587	0.018003	1.27002e-05	0.025791	0.0118144	0.0290342	19.0522
RuminococcaceaeUCG004	rs6769553	A	G	0.0849743	0.0157451	6.78081e-08	-0.00772168	0.0132991	0.561499	29.122
RuminococcaceaeUCG004	rs7569771	A	G	-0.075914	0.0170308	8.29394e-06	-0.00793112	0.0136156	0.560227	19.8659
RuminococcaceaeUCG004	rs872501	G	A	0.116125	0.025946	7.61866e-06	0.00869211	0.0216225	0.687689	20.0282
RuminococcaceaeUCG004	rs9818949	G	T	0.0859927	0.0188671	5.16924e-06	0.00258062	0.0146945	0.860595	20.7704
RuminococcaceaeUCG004	rs10873449	T	C	0.0654843	0.0143973	5.40658e-06	0.0126284	0.0148319	0.394528	20.6845
RuminococcaceaeUCG005	rs10937802	G	A	0.0755811	0.0168226	7.02843e-06	0.00384274	0.0180327	0.83125	20.1824
RuminococcaceaeUCG005	rs10950694	T	C	0.0577628	0.011412	4.15792e-07	0.0156317	0.0122212	0.200874	25.6158
RuminococcaceaeUCG005	rs114279581	A	G	-0.146604	0.0316034	3.50318e-06	-0.0167542	0.0221212	0.448822	21.5159
RuminococcaceaeUCG005	rs12288512	A	G	0.066635	0.0144356	3.91146e-06	0.0116018	0.0137118	0.397489	21.3045
RuminococcaceaeUCG005	rs12604884	G	T	0.0675317	0.0143745	2.62705e-06	-0.0126116	0.0152573	0.408465	22.068
RuminococcaceaeUCG005	rs2893871	G	A	-0.073644	0.015548	2.17375e-06	0.0202342	0.0186288	0.277401	22.4316
RuminococcaceaeUCG005	rs34781347	G	A	0.188685	0.0386484	1.04967e-06	0.0304288	0.0226607	0.179336	23.8312
RuminococcaceaeUCG005	rs55793120	T	C	0.121548	0.0279546	1.3736e-05	0.0364476	0.0249111	0.143438	18.9026
RuminococcaceaeUCG005	rs72776570	C	A	0.087067	0.0197179	1.00715e-05	0.0320397	0.0196737	0.103408	19.4949
RuminococcaceaeUCG005	rs7449320	C	A	0.0599163	0.0130836	4.66118e-06	-0.0136239	0.0138719	0.32604	20.9685
RuminococcaceaeUCG005	rs7555878	A	G	0.0586677	0.0125277	2.82668e-06	-0.00805054	0.0135412	0.552164	21.9274
RuminococcaceaeUCG005	rs7586445	G	A	0.0782349	0.0176458	9.26563e-06	0.00754546	0.0174863	0.666099	19.6542
RuminococcaceaeUCG005	rs898577	T	C	-0.123012	0.0286671	1.77819e-05	0.0252725	0.0252462	0.316806	18.4105
RuminococcaceaeUCG005	rs12597105	G	A	0.0670855	0.0144415	3.39533e-06	-0.00168938	0.0149542	0.910054	21.5758
RuminococcaceaeUCG009	rs12508214	C	T	-0.0774649	0.0168937	4.53053e-06	0.011831	0.0124786	0.343075	21.023
RuminococcaceaeUCG009	rs138460696	A	G	0.139274	0.0315794	1.03235e-05	0.0206262	0.0223575	0.356235	19.4477
RuminococcaceaeUCG009	rs1550196	G	A	0.130842	0.0262478	6.20071e-07	-0.0531218	0.0198215	0.00736207	24.8451
RuminococcaceaeUCG009	rs2058609	A	G	0.0816464	0.017472	2.9684e-06	-0.00916515	0.0131151	0.484663	21.8336
RuminococcaceaeUCG009	rs2192926	A	G	-0.089048	0.0192989	3.94707e-06	-0.0187002	0.0124763	0.133909	21.2872
RuminococcaceaeUCG009	rs4079028	C	T	0.0915623	0.019936	4.37329e-06	-0.00433405	0.0136737	0.751273	21.0907
RuminococcaceaeUCG009	rs4708333	T	G	-0.084033	0.0174757	1.52021e-06	0.0225745	0.0123774	0.0681742	23.1188
RuminococcaceaeUCG009	rs6952765	G	A	0.0732099	0.0166777	1.13512e-05	0.0247568	0.012571	0.0489125	19.2665
RuminococcaceaeUCG009	rs758191	T	G	0.17702	0.0375113	2.36893e-06	0.0416366	0.0196214	0.0338384	22.2665
RuminococcaceaeUCG009	rs78410648	A	G	0.120989	0.0277317	1.28384e-05	-0.0247803	0.0187422	0.186112	19.0315
RuminococcaceaeUCG009	rs9558661	T	C	-0.0897823	0.0200739	7.72759e-06	0.0249068	0.0145712	0.0873917	20.0011
RuminococcaceaeUCG010	rs2820282	A	C	-0.0592304	0.0125917	2.55208e-06	0.00432878	0.012016	0.718659	22.1236
RuminococcaceaeUCG010	rs682403	A	G	-0.0588161	0.0124671	2.38537e-06	-0.00102226	0.0117521	0.930683	22.2532
RuminococcaceaeUCG010	rs6958419	C	T	-0.0585718	0.0124994	2.78623e-06	0.000495416	0.0117346	0.966325	21.9551
RuminococcaceaeUCG010	rs73218807	G	A	-0.166211	0.0367938	6.26179e-06	-0.0136215	0.0213999	0.524438	20.4034
RuminococcaceaeUCG010	rs7441445	C	T	-0.05695	0.0126502	6.73514e-06	0.0205241	0.0117429	0.0805008	20.264
RuminococcaceaeUCG010	rs10274562	C	T	0.110917	0.0244556	5.74773e-06	-0.0045648	0.012032	0.704399	20.5673
RuminococcaceaeUCG011	rs12636310	G	A	0.132725	0.0282037	2.52669e-06	0.00983829	0.0135196	0.466795	22.1428
RuminococcaceaeUCG011	rs12724320	C	T	-0.120881	0.0249229	1.23349e-06	0.0182016	0.0120523	0.130987	23.5207
RuminococcaceaeUCG011	rs1416041	A	C	-0.182339	0.0339898	8.11625e-08	0.027506	0.0144185	0.0564313	28.7738
RuminococcaceaeUCG011	rs2729556	C	T	-0.109097	0.0233699	3.03744e-06	0.00965027	0.011762	0.411954	21.7895
RuminococcaceaeUCG011	rs4490371	T	C	-0.111816	0.0248963	7.07937e-06	0.00755711	0.0119262	0.526307	20.1686
RuminococcaceaeUCG011	rs79113084	C	T	-0.152166	0.0317519	1.6486e-06	-0.00809675	0.0191538	0.672496	22.9629
RuminococcaceaeUCG011	rs9729514	A	G	0.184934	0.0394616	2.78035e-06	0.000926189	0.0201348	0.963311	21.9592
RuminococcaceaeUCG011	rs10495392	C	T	-0.082486	0.0187194	1.05087e-05	-0.00614915	0.0227563	0.786993	19.4137
RuminococcaceaeUCG013	rs11581881	C	T	0.0661211	0.0144736	4.91517e-06	-0.0229801	0.0139081	0.0984759	20.8669
RuminococcaceaeUCG013	rs12189346	G	A	0.0684961	0.014558	2.53818e-06	-0.0239254	0.014972	0.110039	22.134
RuminococcaceaeUCG013	rs12336782	T	C	-0.0856047	0.0189311	6.12841e-06	0.00417931	0.0217721	0.847775	20.4446
RuminococcaceaeUCG013	rs12485353	G	A	-0.0607903	0.0130847	3.38589e-06	-0.0216647	0.0135537	0.109946	21.5812
RuminococcaceaeUCG013	rs12781711	C	T	-0.0656129	0.0117477	2.33443e-08	-0.0149664	0.0135147	0.268113	31.1897
RuminococcaceaeUCG013	rs16918863	A	C	0.111491	0.0240157	3.44333e-06	0.0522047	0.0240518	0.0299682	21.5489
RuminococcaceaeUCG013	rs2730183	G	A	-0.0488692	0.0109907	8.73243e-06	0.0245802	0.0119562	0.0397961	19.7674
RuminococcaceaeUCG013	rs4385846	G	T	0.0598404	0.0131807	5.62514e-06	-0.00276391	0.0148775	0.852619	20.6086
RuminococcaceaeUCG013	rs75088940	T	C	-0.0942968	0.0200713	2.62588e-06	-0.0400527	0.0231869	0.0840969	22.0688
RuminococcaceaeUCG013	rs76973485	G	T	0.194976	0.0418213	3.12983e-06	0.0412271	0.0296092	0.163809	21.732
RuminococcaceaeUCG013	rs9313055	T	C	0.105087	0.023446	7.39141e-06	-0.00424287	0.0214755	0.843383	20.0861
RuminococcaceaeUCG014	rs10791168	A	G	-0.0664624	0.0150069	9.47616e-06	-0.0185678	0.0152518	0.223444	19.6113
RuminococcaceaeUCG014	rs10941294	C	T	-0.122057	0.0260017	2.67634e-06	-0.0357421	0.0259332	0.16813	22.0323
RuminococcaceaeUCG014	rs115777838	T	C	-0.18835	0.0386643	1.10806e-06	-0.0152208	0.018548	0.411866	23.727
RuminococcaceaeUCG014	rs12638134	T	G	0.0582548	0.0119657	1.12466e-06	-0.00266487	0.0118303	0.821779	23.6984
RuminococcaceaeUCG014	rs34402072	C	T	-0.0688023	0.0156083	1.04299e-05	0.0135832	0.0166972	0.415931	19.4281
RuminococcaceaeUCG014	rs56105232	G	A	0.139276	0.0299132	3.22415e-06	0.06562	0.0241868	0.00666669	21.675
RuminococcaceaeUCG014	rs72809222	T	C	0.0671775	0.0139838	1.55563e-06	-0.00602505	0.014359	0.674777	23.0745
RuminococcaceaeUCG014	rs853612	A	G	-0.0528257	0.0119367	9.62193e-06	0.0128159	0.0119686	0.284265	19.5821
RuminococcaceaeUCG014	rs995642	C	T	0.060048	0.0126417	2.0342e-06	0.000880475	0.0137191	0.948828	22.5591
RuminococcaceaeUCG014	rs11783695	G	T	-0.0734114	0.0161398	5.40376e-06	0.0254108	0.0159963	0.112164	20.6854
Ruminococcus1	rs17781867	C	T	0.0999271	0.0211728	2.36314e-06	0.0111306	0.0231424	0.630543	22.2712
Ruminococcus1	rs3819978	C	T	-0.11504	0.0260137	9.76645e-06	0.00144355	0.0219682	0.947608	19.5536
Ruminococcus1	rs6105066	T	C	-0.0607052	0.013425	6.13145e-06	-0.00518872	0.0131466	0.693078	20.4436
Ruminococcus1	rs6493760	C	T	0.0535262	0.0115885	3.85737e-06	-0.0270323	0.012239	0.0271957	21.3312
Ruminococcus1	rs6750529	C	T	0.0569701	0.0127423	7.78761e-06	0.019509	0.0134216	0.14607	19.9863
Ruminococcus1	rs7117576	A	G	0.0829505	0.0170891	1.21003e-06	0.0117456	0.0204688	0.566084	23.5576
Ruminococcus1	rs7583465	C	T	0.0527654	0.0112619	2.7954e-06	-0.010476	0.011768	0.373357	21.9488
Ruminococcus1	rs78572139	G	A	0.125038	0.0279411	7.63966e-06	-0.00594194	0.019345	0.758724	20.023
Ruminococcus1	rs78613526	G	A	0.167497	0.0367639	5.21354e-06	0.0235063	0.0263138	0.371693	20.7541
Ruminococcus1	rs12406309	A	C	-0.063193	0.0142275	8.92953e-06	0.0225057	0.0141156	0.110849	19.7248
Ruminococcus2	rs1819812	G	T	0.0842356	0.0184893	5.21611e-06	-0.0143589	0.0261276	0.582615	20.7531
Ruminococcus2	rs2368224	T	G	0.199648	0.0438453	5.27729e-06	0.000926702	0.0272754	0.972896	20.7308
Ruminococcus2	rs2846589	G	T	0.0522093	0.0116382	7.25572e-06	0.00542781	0.0119682	0.650176	20.1216
Ruminococcus2	rs2997412	A	G	-0.0568439	0.0122325	3.36843e-06	0.00327649	0.0131379	0.803058	21.5911
Ruminococcus2	rs4400279	A	G	0.0546114	0.0120077	5.4155e-06	0.00995365	0.0124909	0.425526	20.6813
Ruminococcus2	rs4799823	C	T	0.0837001	0.0182263	4.38424e-06	0.0141529	0.0151553	0.350379	21.0859
Ruminococcus2	rs55707116	C	A	0.0865521	0.0189141	4.73798e-06	0.00968413	0.0223854	0.665299	20.9372
Ruminococcus2	rs58681734	A	G	0.0723875	0.0160787	6.72933e-06	-0.00726582	0.0142787	0.610852	20.2656
Ruminococcus2	rs61791565	T	C	-0.0523503	0.0117119	7.82762e-06	-0.010096	0.0117513	0.390268	19.9765
Ruminococcus2	rs75140805	T	G	0.0836825	0.0176445	2.10895e-06	0.00514543	0.0154096	0.738448	22.4898
Ruminococcus2	rs7635831	G	A	0.0618344	0.0129031	1.64957e-06	-0.020147	0.0121632	0.0976427	22.9618
Ruminococcus2	rs7693984	G	A	-0.102822	0.0235087	1.22111e-05	0.0495534	0.0287578	0.0848653	19.1271
Ruminococcus2	rs78120384	A	G	-0.192815	0.0392045	8.73449e-07	-0.0326204	0.0203218	0.108452	24.185
Ruminococcus2	rs11597105	A	G	0.114673	0.0250653	4.7629e-06	-0.0279725	0.0146915	0.0569102	20.9272
Ruminococcusgauvreauiigroup	rs10931481	G	A	0.0610096	0.0130484	2.9306e-06	-0.00469838	0.0129313	0.716355	21.8582
Ruminococcusgauvreauiigroup	rs11750752	C	T	0.0712689	0.0157	5.64059e-06	0.0343185	0.0130481	0.00853434	20.6033
Ruminococcusgauvreauiigroup	rs12079579	A	G	0.0955324	0.0213436	7.60822e-06	0.0279242	0.0210449	0.184547	20.0309
Ruminococcusgauvreauiigroup	rs12539819	C	T	0.110654	0.0240684	4.27654e-06	0.0104621	0.0233898	0.654663	21.1335
Ruminococcusgauvreauiigroup	rs1391597	C	T	0.0590284	0.0124874	2.27801e-06	0.00631613	0.0119842	0.598165	22.3417
Ruminococcusgauvreauiigroup	rs2047242	A	G	-0.067603	0.0133738	4.30629e-07	-0.00605224	0.0139255	0.663841	25.5481
Ruminococcusgauvreauiigroup	rs2166943	A	C	0.0566974	0.0123497	4.41122e-06	-0.00460554	0.0118409	0.697312	21.0741
Ruminococcusgauvreauiigroup	rs289410	G	A	-0.0654926	0.0139101	2.49824e-06	0.00290827	0.0130407	0.823524	22.1645
Ruminococcusgauvreauiigroup	rs431418	A	G	-0.094737	0.0210157	6.54677e-06	-0.0669707	0.020177	0.000902901	20.3182
Ruminococcusgauvreauiigroup	rs71386687	T	G	0.121037	0.02386	3.91996e-07	-0.0248682	0.0184716	0.178207	25.7295
Ruminococcusgauvreauiigroup	rs73802842	C	A	0.0736808	0.0169665	1.40724e-05	-0.0255427	0.0137765	0.0637265	18.8564
Ruminococcusgauvreauiigroup	rs9870933	A	G	0.0621643	0.0126072	8.18642e-07	0.00758476	0.0119724	0.526393	24.3098
Ruminococcusgnavusgroup	rs11864644	T	C	-0.139804	0.0318253	1.11877e-05	-0.0136118	0.0182935	0.45683	19.2942
Ruminococcusgnavusgroup	rs12136548	C	T	0.0901946	0.0196476	4.41929e-06	-0.00140071	0.0129441	0.913827	21.0706
Ruminococcusgnavusgroup	rs12989336	G	A	-0.0846861	0.0187936	6.60271e-06	-0.00088293	0.0130738	0.946156	20.302
Ruminococcusgnavusgroup	rs13163520	G	A	-0.127377	0.0233883	5.14575e-08	0.0094102	0.0150828	0.532691	29.6566
Ruminococcusgnavusgroup	rs2909242	C	A	-0.0909965	0.018351	7.09802e-07	-0.021468	0.0124464	0.0845571	24.5846
Ruminococcusgnavusgroup	rs3124783	A	G	-0.11599	0.0249099	3.21836e-06	0.0304085	0.0174854	0.0820219	21.6785
Ruminococcusgnavusgroup	rs4388134	C	T	-0.0904997	0.0203544	8.74052e-06	0.01463	0.0131035	0.26421	19.7657
Ruminococcusgnavusgroup	rs62167033	T	C	0.185289	0.0396295	2.93196e-06	-0.0697756	0.0294544	0.0178394	21.8573
Ruminococcusgnavusgroup	rs78399089	T	C	0.144445	0.0326618	9.75913e-06	0.00693711	0.0184169	0.706418	19.555
Ruminococcusgnavusgroup	rs934940	A	C	-0.105045	0.0229588	4.75405e-06	-0.000886863	0.0172229	0.958932	20.9308
Ruminococcusgnavusgroup	rs10967781	C	A	0.0507994	0.0113322	7.37e-06	-8.53e-05	0.0129049	0.994723	20.0919
Ruminococcustorquesgroup	rs12434631	A	G	0.074697	0.0153401	1.12e-06	0.0162117	0.0191521	0.39729	23.7076
Ruminococcustorquesgroup	rs1475330	T	C	0.0523492	0.01182	9.47e-06	-0.0198391	0.0137893	0.150226	19.6118
Ruminococcustorquesgroup	rs158487	A	G	0.0531781	0.0116341	4.86e-06	0.0103349	0.0129488	0.424795	20.8899
Ruminococcustorquesgroup	rs35866622	T	C	-0.0612024	0.0109421	2.23e-08	-0.00613194	0.0123188	0.618647	31.2801
Ruminococcustorquesgroup	rs4073731	T	C	0.0651948	0.0142221	4.56e-06	-0.00975775	0.0159067	0.539586	21.0103
Ruminococcustorquesgroup	rs77034621	T	G	-0.151553	0.0335878	6.42e-06	-0.0180624	0.0465	0.697691	20.3564
Ruminococcustorquesgroup	rs113379006	T	C	-0.162759	0.0357025	5.14587e-06	-0.00125139	0.0154264	0.935347	20.7791
Sellimonas	rs13417181	T	C	0.166509	0.0337521	8.08531e-07	-0.0148561	0.0138033	0.281805	24.3337
Sellimonas	rs2016057	A	C	-0.125878	0.0256153	8.91684e-07	-0.000327452	0.0119958	0.978223	24.1452
Sellimonas	rs2187447	A	C	0.243457	0.0527695	3.9577e-06	-0.0173313	0.0247681	0.484088	21.282
Sellimonas	rs2371572	A	C	0.127349	0.0250862	3.84559e-07	-0.000530058	0.0117843	0.964123	25.7664
Sellimonas	rs41816	A	G	0.132201	0.0291087	5.58194e-06	0.0204379	0.0127636	0.109318	20.6233
Sellimonas	rs4600608	A	G	-0.137152	0.0301702	5.46909e-06	0.000708889	0.0143921	0.960716	20.6624
Sellimonas	rs553697	T	C	-0.153767	0.0339099	5.7717e-06	-0.0114014	0.0151264	0.451006	20.5594
Sellimonas	rs56203279	T	C	-0.124045	0.0269115	4.03894e-06	-0.0220844	0.0123686	0.0741771	21.2431
Sellimonas	rs10036909	C	T	0.185519	0.0400881	3.69584e-06	-0.0121179	0.0294972	0.681208	21.4132
Senegalimassilia	rs10221578	G	A	0.0775955	0.0171053	5.72416e-06	-0.0249523	0.0117573	0.033815	20.5752
Senegalimassilia	rs11787826	C	A	0.081327	0.0171154	2.0173e-06	-0.0026715	0.0118758	0.822016	22.5751
Senegalimassilia	rs1990708	A	C	-0.109619	0.0247785	9.69028e-06	-0.0111015	0.0218416	0.611261	19.5686
Senegalimassilia	rs2017373	C	T	0.0782258	0.0176841	9.71087e-06	-0.0040582	0.012202	0.739449	19.5645
Senegalimassilia	rs7225245	G	A	0.079173	0.0170421	3.38875e-06	0.0217816	0.011873	0.0665718	21.5796
Senegalimassilia	rs10409783	A	G	0.0950828	0.0211239	6.75748e-06	0.00557595	0.0130031	0.668056	20.2576
Slackia	rs12440440	A	G	0.0901934	0.0190582	2.2176e-06	-0.00314575	0.012293	0.798029	22.3933
Slackia	rs16894137	C	T	-0.122792	0.0263047	3.04039e-06	0.0107827	0.0173689	0.534726	21.7876
Slackia	rs35156985	T	C	-0.155709	0.0348085	7.702e-06	-0.0011336	0.0294091	0.969252	20.0074
Slackia	rs4492265	A	G	-0.0905757	0.0191658	2.29108e-06	-0.0179654	0.0128051	0.160619	22.3307
Slackia	rs8901	C	T	0.0934594	0.0186813	5.64943e-07	0.00395882	0.0128553	0.758118	25.0245
Slackia	rs10028567	C	T	-0.0921167	0.0191881	1.58101e-06	0.0186408	0.0179104	0.297976	23.0434
Streptococcus	rs10448310	A	G	-0.0517935	0.0111324	3.27908e-06	-0.0140055	0.0122213	0.2518	21.6426
Streptococcus	rs11110281	T	C	-0.137519	0.0227398	1.47116e-09	0.00677194	0.0273237	0.804257	36.5667
Streptococcus	rs11720390	G	A	0.107024	0.0228121	2.71167e-06	0.0309154	0.024276	0.202842	22.0072
Streptococcus	rs17708276	A	G	-0.0793955	0.0170628	3.26905e-06	0.0128548	0.0189201	0.496868	21.6485
Streptococcus	rs1918540	G	A	0.059639	0.0128148	3.25691e-06	-0.0065978	0.0152697	0.665679	21.6557
Streptococcus	rs2370083	G	T	-0.0816836	0.0185851	1.10715e-05	0.0515361	0.0237969	0.0303368	19.3141
Streptococcus	rs60486012	G	A	-0.0907548	0.0199729	5.5224e-06	0.0529344	0.0305222	0.0828667	20.6439
Streptococcus	rs6806351	T	C	-0.0633829	0.0136647	3.51076e-06	0.00633469	0.0141229	0.653762	21.5117
Streptococcus	rs71481756	T	G	0.0931048	0.0207949	7.55982e-06	-0.0350117	0.0236208	0.138275	20.0431
Streptococcus	rs7916711	A	G	0.102891	0.0217362	2.20555e-06	0.0141871	0.01686	0.400088	22.4037
Streptococcus	rs957755	T	G	-0.0697379	0.0143725	1.22112e-06	0.00562559	0.0167399	0.736826	23.5401
Streptococcus	rs9895557	T	C	-0.0514931	0.0112021	4.29183e-06	-0.00550051	0.0116942	0.638097	21.1267
Streptococcus	rs10065321	T	C	-0.0512828	0.0108105	2.09763e-06	0.00737332	0.0118534	0.533912	22.5001
Subdoligranulum	rs10497836	C	T	-0.0524065	0.0118697	1.00946e-05	-0.0070466	0.0143117	0.622461	19.4905
Subdoligranulum	rs1667315	G	A	0.0485017	0.0107452	6.36767e-06	0.0290661	0.0119828	0.0152806	20.3713
Subdoligranulum	rs2114677	C	T	-0.104176	0.0230829	6.38737e-06	0.0209883	0.0181606	0.2478	20.3654
Subdoligranulum	rs2171249	C	T	0.106744	0.0233213	4.7147e-06	-0.0198757	0.0226335	0.37986	20.9467
Subdoligranulum	rs35940633	G	A	-0.0511008	0.011001	3.39919e-06	0.000966644	0.0124808	0.938265	21.5737
Subdoligranulum	rs3761728	T	G	-0.0543458	0.0118866	4.8305e-06	0.0068362	0.0134849	0.612188	20.9002
Subdoligranulum	rs4347804	A	G	0.166063	0.0357483	3.39515e-06	-0.0204089	0.0330076	0.536371	21.5759
Subdoligranulum	rs6555306	T	C	-0.0740777	0.0155463	1.88877e-06	-0.0147642	0.0166929	0.376446	22.7016
Subdoligranulum	rs75158211	T	C	-0.072343	0.015933	5.61368e-06	-0.00181941	0.0164856	0.912121	20.6125
Subdoligranulum	rs76528319	G	T	-0.143279	0.0310662	3.98742e-06	-0.0123761	0.0212361	0.560037	21.2677
Subdoligranulum	rs11054680	T	C	-0.104751	0.0226997	3.93774e-06	-0.00291525	0.015486	0.85068	21.2917
Sutterella	rs1145877	A	G	-0.073548	0.0162413	5.94186e-06	-0.0170712	0.0169934	0.315101	20.5037
Sutterella	rs11591622	T	G	-0.0688382	0.0151375	5.42792e-06	-0.0125676	0.0159362	0.430334	20.6769
Sutterella	rs13173038	A	G	-0.0718076	0.0151627	2.18189e-06	-0.03418	0.0135409	0.011596	22.4245
Sutterella	rs143438747	T	C	-0.145793	0.0306867	2.02408e-06	-0.00853668	0.0220715	0.698922	22.5686
Sutterella	rs2050185	G	A	0.0575138	0.0128766	7.94997e-06	0.0151249	0.0121056	0.211514	19.9469
Sutterella	rs2321387	G	A	-0.0592876	0.0124509	1.91964e-06	0.0237721	0.0118247	0.0443905	22.6704
Sutterella	rs2613606	C	T	-0.0556794	0.0124117	7.25651e-06	-0.0168188	0.0119136	0.158028	20.1214
Sutterella	rs607327	C	T	0.0578334	0.0129053	7.41629e-06	-0.0339557	0.0121186	0.00507949	20.0797
Sutterella	rs62501473	G	A	0.0694233	0.0149416	3.37955e-06	-0.00868516	0.0133045	0.513887	21.5848
Sutterella	rs7499539	A	G	0.0617478	0.0130998	2.43342e-06	-0.00579553	0.0132924	0.662834	22.215
Sutterella	rs7638039	T	C	0.0645624	0.0143887	7.22214e-06	-0.000855497	0.0135913	0.949811	20.1304
Sutterella	rs9350083	T	G	-0.0593069	0.0133929	9.50145e-06	-0.00375611	0.0122162	0.758487	19.6062
Terrisporobacter	rs1883097	C	T	0.226399	0.0454642	6.36768e-07	0.0396087	0.0309702	0.200921	24.7939
Terrisporobacter	rs2569953	A	C	-0.0775591	0.0174641	8.95158e-06	0.0179204	0.0118591	0.13076	19.7201
Terrisporobacter	rs2872237	C	A	-0.0814505	0.0175943	3.66789e-06	-0.0188719	0.0119652	0.114742	21.4278
Terrisporobacter	rs58405430	G	T	0.134617	0.0301177	7.83304e-06	0.0663054	0.0246179	0.00707327	19.9752
Terrisporobacter	rs7184125	T	C	0.091256	0.0205493	8.96143e-06	-0.0152368	0.0130597	0.24333	19.718
Turicibacter	rs11666533	C	T	-0.111689	0.0248436	6.93459e-06	-0.00705052	0.0217585	0.745911	20.2081
Turicibacter	rs149744580	A	G	0.169883	0.0315478	7.24754e-08	-0.0390335	0.0261885	0.136097	28.993
Turicibacter	rs2834977	T	C	-0.0959995	0.0208261	4.03489e-06	-0.016594	0.0163762	0.310916	21.245
Turicibacter	rs2952020	G	A	-0.0759019	0.0165764	4.67383e-06	-0.00233219	0.0136431	0.864269	20.9633
Turicibacter	rs4869133	G	A	0.131186	0.027197	1.41021e-06	0.000856141	0.0153581	0.955545	23.2632
Turicibacter	rs55756211	T	C	-0.115115	0.0240708	1.73244e-06	0.00893901	0.0225551	0.691869	22.8676
Turicibacter	rs7199484	G	A	-0.0731428	0.0160172	4.95871e-06	-0.0084233	0.0126967	0.507061	20.85
Turicibacter	rs10060821	T	C	0.0624208	0.0140818	9.30456e-06	-0.0187152	0.0137505	0.173496	19.6462
Tyzzerella3	rs10898797	C	T	0.12238	0.0274683	8.37625e-06	0.0126289	0.0187904	0.501523	19.847
Tyzzerella3	rs112102233	A	G	-0.216348	0.0477575	5.89435e-06	-0.0323946	0.0280577	0.248266	20.5191
Tyzzerella3	rs1232220	G	T	-0.143869	0.031828	6.17794e-06	-0.0233728	0.0194514	0.229519	20.4292
Tyzzerella3	rs17706273	T	C	-0.140368	0.0274708	3.22618e-07	0.00681712	0.0219196	0.755797	26.1054
Tyzzerella3	rs191093	G	A	0.159008	0.0353306	6.77676e-06	0.0203422	0.018989	0.284051	20.2522
Tyzzerella3	rs4904512	T	C	-0.117151	0.0250306	2.86433e-06	0.0247348	0.0174072	0.155331	21.9021
Tyzzerella3	rs55799124	A	G	-0.11435	0.0238604	1.64747e-06	-0.0207638	0.0132937	0.118306	22.9642
Tyzzerella3	rs67476743	T	G	0.132164	0.022208	2.66216e-09	-0.00595864	0.0132801	0.653654	35.4112
Tyzzerella3	rs7019909	T	C	0.144156	0.0301626	1.7593e-06	0.018898	0.0179666	0.292872	22.838
Tyzzerella3	rs7333521	T	C	-0.207191	0.0453121	4.81834e-06	-0.0188479	0.033108	0.569163	20.905
Tyzzerella3	rs75091807	G	T	-0.184966	0.0383029	1.37194e-06	-0.0102916	0.0244591	0.673926	23.3161
Tyzzerella3	rs7561370	T	C	0.131341	0.0286292	4.48253e-06	-0.0512788	0.0164976	0.00188191	21.0434
Veillonella	rs1882878	A	G	-0.0768966	0.0163908	2.7129e-06	-0.0108553	0.0127861	0.395887	22.0063
Veillonella	rs2013594	T	C	-0.0720698	0.0155153	3.39954e-06	0.000878767	0.0119587	0.941421	21.5735
Veillonella	rs62376424	C	T	-0.0762216	0.0163499	3.1331e-06	0.00463544	0.0127744	0.716703	21.73
Veillonella	rs6656807	A	G	0.0703062	0.0153954	4.95449e-06	-0.00280163	0.0121711	0.817947	20.8517
Veillonella	rs742016	A	G	-0.0688571	0.0149769	4.27489e-06	-0.00539683	0.0124281	0.664113	21.1343
Victivallis	rs11899949	G	A	0.130568	0.0276239	2.2828e-06	0.0104684	0.0126661	0.408524	22.3376
Victivallis	rs12512543	A	C	-0.178036	0.0374344	1.97521e-06	0.0233903	0.0212095	0.270104	22.6156
Victivallis	rs173120	T	C	0.13381	0.0290127	3.98608e-06	0.0130417	0.014961	0.383365	21.2683
Victivallis	rs1882775	A	G	-0.13827	0.031273	9.80639e-06	-0.00766178	0.015187	0.613913	19.5458
Victivallis	rs2546432	T	C	-0.110803	0.0249655	9.06916e-06	0.00275297	0.0117527	0.814797	19.6951
Victivallis	rs342302	A	G	-0.152754	0.0351572	1.39349e-05	-0.00326406	0.0170231	0.847943	18.8752
Victivallis	rs4764863	G	A	0.121561	0.0246058	7.79946e-07	-0.00980835	0.0117659	0.404491	24.4031
Victivallis	rs4895919	T	C	-0.116918	0.0247515	2.31656e-06	0.00060891	0.0117159	0.95855	22.3095
Victivallis	rs56349194	A	G	-0.158501	0.0315231	4.95363e-07	0.0158621	0.0175026	0.364794	25.278
Victivallis	rs911666	T	C	-0.118576	0.0263146	6.60348e-06	-0.0120829	0.0127315	0.342593	20.3017
unknowngenus.id.826	rs10782329	C	T	0.0602791	0.0137552	1.17454e-05	0.0170114	0.0126658	0.179243	19.2013
unknowngenus.id.826	rs11257188	A	C	-0.109509	0.0225832	1.24001e-06	0.00761884	0.0173758	0.661042	23.5106
unknowngenus.id.826	rs13147561	A	G	-0.0993127	0.0227994	1.32497e-05	-0.022679	0.0203343	0.264719	18.9714
unknowngenus.id.826	rs142372196	A	G	-0.0736201	0.0160907	4.7552e-06	-0.0147841	0.0196583	0.452016	20.9303
unknowngenus.id.826	rs55922055	T	C	-0.239699	0.0476043	4.77244e-07	0.0237289	0.03443	0.490702	25.3498
unknowngenus.id.826	rs599752	C	T	-0.0630207	0.0137964	4.92642e-06	-0.0134606	0.0131257	0.30512	20.8625
unknowngenus.id.826	rs6431586	A	G	-0.0954152	0.0205715	3.51435e-06	-0.0115777	0.0211436	0.583984	21.5098
unknowngenus.id.826	rs72846345	T	C	0.0877661	0.0190903	4.27738e-06	0.0318283	0.0213259	0.135576	21.1332
unknowngenus.id.826	rs740358	G	T	-0.130157	0.0264763	8.83419e-07	0.00178246	0.0238321	0.94038	24.1632
unknowngenus.id.826	rs74811325	G	A	0.10689	0.0235123	5.46349e-06	0.0127232	0.0193256	0.510306	20.6644
unknowngenus.id.826	rs9571849	T	C	0.137141	0.0317376	1.55259e-05	0.00694458	0.0217392	0.749385	18.669
unknowngenus.id.826	rs999857	G	A	0.0763115	0.0165827	4.18727e-06	0.0107281	0.0133378	0.421199	21.174
unknowngenus.id.826	rs1044939	C	T	0.109022	0.0242017	6.64554e-06	-0.0522181	0.0196424	0.00785019	20.2896
unknowngenus.id.959	rs10082444	C	T	-0.113716	0.0255182	8.33928e-06	0.0261146	0.0159734	0.102073	19.8555
unknowngenus.id.959	rs10892421	C	T	-0.103858	0.0213953	1.20854e-06	0.0241938	0.0118053	0.0404231	23.56
unknowngenus.id.959	rs115909738	A	C	-0.134627	0.0297761	6.1459e-06	-0.010566	0.0151942	0.486805	20.4391
unknowngenus.id.959	rs11691923	G	A	-0.0923453	0.0206883	8.05758e-06	0.00425556	0.0117297	0.716752	19.9212
unknowngenus.id.959	rs1969793	G	A	0.102671	0.0218939	2.73917e-06	0.00975819	0.0125664	0.437437	21.9878
unknowngenus.id.959	rs2317372	C	T	-0.0946411	0.0210788	7.12686e-06	0.0191244	0.0120178	0.111531	20.1558
unknowngenus.id.959	rs2831909	T	C	0.132488	0.0306785	1.57034e-05	0.0162192	0.0179177	0.365355	18.6474
unknowngenus.id.959	rs4766410	C	T	0.0969305	0.0212237	4.94543e-06	-0.0267441	0.0131787	0.0424238	20.8552
unknowngenus.id.959	rs66473610	T	G	0.181405	0.0401061	6.09348e-06	-0.0508905	0.0181145	0.00496375	20.4555
unknowngenus.id.959	rs75285799	T	C	0.132213	0.0275812	1.63814e-06	0.00825781	0.0160529	0.606964	22.9751
unknowngenus.id.959	rs9534068	A	G	0.098738	0.0211319	2.97619e-06	0.00195239	0.0120457	0.871242	21.8286
unknowngenus.id.1868	rs115372687	A	G	0.108994	0.0243264	7.44737e-06	0.0194114	0.0207083	0.348565	20.0717
unknowngenus.id.1868	rs12634544	T	C	-0.0813051	0.015882	3.06618e-07	0.000231739	0.0128374	0.985597	26.2036
unknowngenus.id.1868	rs12930556	C	T	0.064211	0.0139816	4.37882e-06	-0.00426515	0.011772	0.717119	21.0883
unknowngenus.id.1868	rs17291611	A	G	-0.0905691	0.0190904	2.09308e-06	-0.00102344	0.016757	0.951299	22.5043
unknowngenus.id.1868	rs3010848	G	A	-0.0696728	0.0146631	2.01831e-06	-0.0166217	0.0122325	0.174206	22.5741
unknowngenus.id.1868	rs35947731	C	T	-0.131218	0.0288407	5.37099e-06	-0.00945567	0.0203882	0.642803	20.6971
unknowngenus.id.1868	rs4848741	A	G	-0.0682414	0.0149403	4.93296e-06	-0.00694544	0.01377	0.613987	20.86
unknowngenus.id.1868	rs72819830	A	G	0.226767	0.0467216	1.21259e-06	0.0240954	0.0359357	0.502531	23.5536
unknowngenus.id.1868	rs111373036	A	G	-0.0858259	0.0179766	1.8033e-06	0.0223788	0.0167199	0.180749	22.7905
unknowngenus.id.2001	rs11140959	A	G	0.190401	0.0432674	1.07965e-05	-0.024353	0.0171528	0.155676	19.3621
unknowngenus.id.2001	rs12696594	A	G	-0.0636249	0.0140502	5.94348e-06	-0.00691227	0.0118065	0.558236	20.5032
unknowngenus.id.2001	rs2599390	G	A	0.094049	0.0198355	2.12185e-06	-0.0123967	0.0177959	0.486048	22.478
unknowngenus.id.2001	rs55736413	C	T	0.158132	0.0357614	9.78614e-06	0.0572045	0.0281641	0.0422435	19.5498
unknowngenus.id.2001	rs7334707	T	G	0.118994	0.0266494	8.00102e-06	-0.0368581	0.0269309	0.171119	19.9346
unknowngenus.id.2001	rs79929882	A	G	-0.104457	0.0232394	6.96271e-06	-0.00921412	0.0178648	0.606014	20.2004
unknowngenus.id.2001	rs1032598	G	A	-0.0886426	0.0189039	2.744e-06	0.0415509	0.0155611	0.00758106	21.9844
unknowngenus.id.2041	rs11941716	A	G	0.101243	0.0224414	6.43892e-06	-0.0388965	0.0164834	0.0182877	20.35
unknowngenus.id.2041	rs16843660	A	G	0.234697	0.04907	1.72776e-06	0.00223198	0.033915	0.947528	22.8728
unknowngenus.id.2041	rs1962916	A	G	0.0737876	0.0162232	5.40834e-06	-0.0153923	0.0120878	0.202887	20.6838
unknowngenus.id.2041	rs2336448	T	C	0.0773742	0.0160883	1.5143e-06	0.0160148	0.011691	0.170737	23.1263
unknowngenus.id.2041	rs249459	A	G	0.0737341	0.0165018	7.88637e-06	-0.00568256	0.0123194	0.644607	19.9622
unknowngenus.id.2041	rs2651663	A	G	-0.0762556	0.0168635	6.12796e-06	-0.00237802	0.0120576	0.843654	20.4447
unknowngenus.id.2041	rs35703006	G	T	0.0926669	0.0190779	1.19e-06	0.00863602	0.0136011	0.525459	23.5898
unknowngenus.id.2041	rs553072	G	A	0.109193	0.0230198	2.10093e-06	-0.0338635	0.0150916	0.0248411	22.4971
unknowngenus.id.2041	rs6514318	T	C	0.128198	0.0281765	5.36949e-06	0.0196139	0.0279653	0.483073	20.6976
unknowngenus.id.2041	rs7187855	A	C	0.199941	0.0418308	1.755e-06	-0.038032	0.0281768	0.177092	22.8427
unknowngenus.id.2041	rs921383	G	A	0.0723153	0.0159706	5.95381e-06	-0.012564	0.0120337	0.296452	20.4999
unknowngenus.id.2041	rs10200320	C	T	0.0641139	0.0142769	7.0978e-06	-0.00846848	0.0144483	0.557793	20.1637
unknowngenus.id.2071	rs11195523	A	C	0.0689278	0.0145351	2.11435e-06	0.00209804	0.0134898	0.876406	22.4848
unknowngenus.id.2071	rs11684166	A	G	-0.0769635	0.0168349	4.83841e-06	-0.0120451	0.0152819	0.430583	20.8971
unknowngenus.id.2071	rs11809762	G	A	-0.0934634	0.0190198	8.9228e-07	-0.0157373	0.0148354	0.288783	24.1439
unknowngenus.id.2071	rs11904514	G	A	-0.109498	0.0249839	1.17182e-05	0.0014662	0.024331	0.951948	19.2057
unknowngenus.id.2071	rs12147596	C	T	-0.0719818	0.0141609	3.71242e-07	-3.94758e-05	0.0125984	0.9975	25.8344
unknowngenus.id.2071	rs16823675	C	T	-0.0767515	0.0149973	3.09296e-07	0.0218346	0.0144456	0.130659	26.1868
unknowngenus.id.2071	rs17086536	C	A	-0.100851	0.022432	6.9288e-06	0.0148459	0.0222846	0.505288	20.2097
unknowngenus.id.2071	rs2939766	A	G	-0.0591611	0.013042	5.72796e-06	0.00974395	0.011775	0.407947	20.5739
unknowngenus.id.2071	rs34985298	G	A	-0.0623526	0.013772	5.96869e-06	0.0148321	0.0124152	0.232215	20.4951
unknowngenus.id.2071	rs35740166	C	T	-0.112246	0.0226824	7.47598e-07	-0.012719	0.0199637	0.524054	24.4847
unknowngenus.id.2071	rs4644504	T	C	-0.0969321	0.0216146	7.30652e-06	0.0205394	0.0233006	0.378049	20.1082
unknowngenus.id.2071	rs6007642	C	T	-0.0791412	0.0177958	8.70081e-06	0.006333	0.0141209	0.653803	19.7744
unknowngenus.id.2071	rs72700702	T	C	-0.0917261	0.0189005	1.21549e-06	-0.00304212	0.0186029	0.870102	23.549
unknowngenus.id.2071	rs76532867	T	C	0.112353	0.0242364	3.55732e-06	0.0507948	0.0302155	0.092747	21.4865
unknowngenus.id.2071	rs10517600	T	G	0.0626993	0.0139364	6.82891e-06	-0.00188857	0.0120482	0.875441	20.2375
unknowngenus.id.2755	rs1035406	G	A	-0.111241	0.025156	9.77734e-06	-0.0240019	0.0183314	0.190424	19.5515
unknowngenus.id.2755	rs11591293	G	T	0.0711154	0.0159149	7.87798e-06	-0.0069261	0.0118464	0.558776	19.9642
unknowngenus.id.2755	rs11630875	T	C	0.0925877	0.0204021	5.67508e-06	0.0259505	0.0176036	0.140438	20.5917
unknowngenus.id.2755	rs13336560	C	T	-0.0722586	0.0158485	5.1314e-06	0.0176547	0.0119083	0.138194	20.7845
unknowngenus.id.2755	rs1549633	A	C	0.101844	0.0219252	3.39995e-06	-0.00726083	0.018324	0.691923	21.5732
unknowngenus.id.2755	rs2074723	T	C	0.166302	0.0375751	9.6061e-06	0.0301824	0.0258938	0.243766	19.5852
unknowngenus.id.2755	rs3730086	A	G	0.0806746	0.0180043	7.43422e-06	-0.0202765	0.013487	0.132733	20.0751
unknowngenus.id.2755	rs3754624	C	T	0.0964478	0.0200589	1.52275e-06	2.48206e-05	0.0153033	0.998706	23.1156
unknowngenus.id.2755	rs61933850	G	A	0.165184	0.0361469	4.88206e-06	0.0245146	0.0170212	0.1498	20.8799
unknowngenus.id.2755	rs74354280	C	T	-0.0903316	0.0205472	1.10116e-05	0.0185374	0.0130206	0.154534	19.3245
unknowngenus.id.2755	rs76784716	A	G	0.139756	0.0286444	1.06627e-06	0.000434983	0.0183238	0.981061	23.801
unknowngenus.id.2755	rs9813022	A	G	-0.0822798	0.016401	5.25532e-07	0.00383958	0.0120848	0.750698	25.164
unknowngenus.id.1000000073	rs10904722	C	T	-0.0672314	0.0147123	4.88347e-06	0.0114066	0.013791	0.408176	20.8793
unknowngenus.id.1000000073	rs118104867	C	T	0.214464	0.0455098	2.4472e-06	0.0122745	0.0227938	0.59023	22.2041
unknowngenus.id.1000000073	rs13409132	A	G	-0.165419	0.0352154	2.6358e-06	0.0311925	0.0322183	0.332963	22.0616
unknowngenus.id.1000000073	rs17121075	G	A	0.0769254	0.0172234	7.95673e-06	-0.00779625	0.0142478	0.584248	19.9452
unknowngenus.id.1000000073	rs2191834	G	T	0.0746375	0.0159136	2.72982e-06	-0.00674399	0.0137564	0.623962	21.9943
unknowngenus.id.1000000073	rs28691777	C	T	0.137134	0.0266996	2.80398e-07	0.0253988	0.0289771	0.380751	26.3762
unknowngenus.id.1000000073	rs34088226	A	G	-0.117807	0.026924	1.21131e-05	-0.0451301	0.0250451	0.0715534	19.1425
unknowngenus.id.1000000073	rs55682560	C	T	-0.131519	0.0261319	4.83085e-07	0.00295838	0.021838	0.892241	25.3264
unknowngenus.id.1000000073	rs6588624	G	A	-0.0662317	0.0138147	1.63241e-06	0.0230535	0.0117363	0.0494971	22.9819
unknowngenus.id.1000000073	rs66714985	A	C	0.116908	0.0252447	3.63927e-06	-0.0124188	0.0194142	0.522384	21.4428
unknowngenus.id.1000000073	rs7226487	A	G	-0.0643682	0.0138701	3.47102e-06	-0.0133095	0.0117096	0.255693	21.5336
unknowngenus.id.1000000073	rs7538034	T	G	-0.078598	0.0165982	2.18706e-06	0.00573618	0.0159351	0.718868	22.4199
unknowngenus.id.1000000073	rs7725895	A	G	-0.116224	0.0240367	1.32972e-06	-0.0164971	0.0178873	0.356383	23.3762
unknowngenus.id.1000000073	rs989682	A	G	0.070194	0.0155364	6.24173e-06	0.0309048	0.0138098	0.0252284	20.4095
unknowngenus.id.1000000073	rs11150282	T	C	0.098235	0.0197127	6.24938e-07	0.0153819	0.0122146	0.20792	24.83
unknowngenus.id.1000001215	rs113884518	T	C	-0.20591	0.0455376	6.1329e-06	0.0122303	0.0379362	0.747156	20.4432
unknowngenus.id.1000001215	rs28678345	T	C	0.213083	0.0471377	6.17118e-06	-0.0405606	0.0273311	0.137796	20.4313
unknowngenus.id.1000001215	rs367480	G	A	-0.0841649	0.0185948	6.00358e-06	-0.0250217	0.0122461	0.041028	20.484
unknowngenus.id.1000001215	rs4129395	G	A	0.0904264	0.0185253	1.05426e-06	-0.0241502	0.0117073	0.0391282	23.8228
unknowngenus.id.1000001215	rs789069	A	C	-0.10413	0.0234459	8.94255e-06	-0.00368488	0.0167618	0.825998	19.722
unknowngenus.id.1000001215	rs79790072	T	C	0.226103	0.0488017	3.60246e-06	-0.0316801	0.033872	0.349638	21.4623
unknowngenus.id.1000001215	rs8028558	A	G	0.08346	0.0188504	9.53359e-06	0.000212473	0.0122273	0.986136	19.5997
unknowngenus.id.1000001215	rs9864379	T	C	-0.160521	0.0292752	4.1774e-08	-0.0236368	0.0164545	0.150863	30.0608
unknowngenus.id.1000001215	rs10872669	A	G	-0.123071	0.0275665	8.02584e-06	0.0162024	0.0203648	0.42626	19.9287
unknowngenus.id.1000005472	rs114184530	T	C	-0.154545	0.0339992	5.47949e-06	-0.0469704	0.0207222	0.0234105	20.6588
unknowngenus.id.1000005472	rs11779863	G	A	-0.0772768	0.0172171	7.17645e-06	0.0159123	0.0161447	0.324327	20.1426
unknowngenus.id.1000005472	rs12566890	T	G	-0.103134	0.0241775	1.99285e-05	-0.0392765	0.0173698	0.0237471	18.1934
unknowngenus.id.1000005472	rs13100746	C	T	0.0638979	0.0142685	7.52623e-06	0.0217197	0.0117497	0.0645268	20.0516
unknowngenus.id.1000005472	rs17235252	T	C	-0.122002	0.0255463	1.79059e-06	0.0394304	0.0180254	0.0287058	22.8041
unknowngenus.id.1000005472	rs3932485	C	T	0.0626209	0.0141623	9.79483e-06	0.00145565	0.011976	0.903258	19.5481
unknowngenus.id.1000005472	rs515984	T	C	-0.0875451	0.0190685	4.40959e-06	-0.0633101	0.0187394	0.000728971	21.0748
unknowngenus.id.1000005472	rs638542	G	A	-0.070592	0.0157049	6.96023e-06	0.0118201	0.0128814	0.358822	20.2011
unknowngenus.id.1000005472	rs74603314	T	C	0.230767	0.0489701	2.44806e-06	0.0186888	0.0304068	0.538803	22.2034
unknowngenus.id.1000005472	rs7706512	G	A	0.0657351	0.0138979	2.24686e-06	0.0145314	0.0117225	0.215116	22.3681
unknowngenus.id.1000005472	rs7801843	A	G	-0.0869495	0.0194509	7.81488e-06	-0.0205408	0.0162999	0.207606	19.9796
unknowngenus.id.1000005472	rs949341	G	A	0.0656602	0.0147216	8.19158e-06	0.00131873	0.0131515	0.920128	19.8896
unknowngenus.id.1000005479	rs10872669	A	G	-0.123071	0.0275665	8.02584e-06	0.0162024	0.0203648	0.42626	19.9287
unknowngenus.id.1000005479	rs12748533	G	T	-0.0821108	0.0172701	1.9892e-06	-0.00442251	0.0130002	0.733714	22.602
unknowngenus.id.1000005479	rs17043770	G	A	-0.176886	0.0344092	2.73797e-07	-0.0107781	0.0190057	0.570648	26.4222
unknowngenus.id.1000005479	rs61508842	T	C	0.122574	0.0272389	6.79596e-06	-0.00207369	0.0207458	0.920379	20.2468
unknowngenus.id.1000005479	rs689695	C	A	0.0814578	0.0167057	1.08229e-06	-0.00106576	0.0128395	0.933847	23.7723
unknowngenus.id.1000005479	rs738193	T	C	0.0847328	0.0165856	3.24178e-07	0.00980935	0.0122634	0.423777	26.0961
unknowngenus.id.1000005479	rs78609301	A	G	-0.0867065	0.0195709	9.40632e-06	-0.0045316	0.0127654	0.722595	19.6254
unknowngenus.id.1000005479	rs941000	C	T	0.0850266	0.0163382	1.94891e-07	0.0134354	0.0122023	0.270875	27.0791
unknowngenus.id.1000006162	rs11251024	G	A	0.104201	0.0206737	4.64871e-07	0.0103255	0.0133424	0.438997	25.4005
unknowngenus.id.1000006162	rs11606187	A	G	-0.154539	0.0326288	2.17674e-06	-0.00307818	0.016586	0.852767	22.429
unknowngenus.id.1000006162	rs13385922	T	C	0.0929494	0.0201348	3.90545e-06	-0.00693887	0.0123509	0.574246	21.3075
unknowngenus.id.1000006162	rs166849	G	A	0.0911053	0.0202239	6.64278e-06	-0.0109132	0.0118754	0.358106	20.2904
unknowngenus.id.1000006162	rs2172426	C	T	-0.10212	0.0198947	2.85118e-07	0.00543327	0.0119606	0.649639	26.344
unknowngenus.id.1000006162	rs267959	A	G	0.0988612	0.0209676	2.41758e-06	0.00415636	0.0130571	0.75024	22.2275
unknowngenus.id.1000006162	rs4383094	T	C	0.149188	0.0320662	3.27936e-06	-0.0137283	0.0168663	0.415676	21.6425
unknowngenus.id.1000006162	rs6051857	A	G	-0.134267	0.029288	4.55394e-06	-0.00545313	0.0151327	0.718583	21.0131
unknowngenus.id.1000006162	rs60775321	T	C	-0.0962425	0.0213842	6.7748e-06	0.00736882	0.0129181	0.568388	20.2527
unknowngenus.id.1000006162	rs72671304	T	C	0.172322	0.0370028	3.20862e-06	-0.00545311	0.0223977	0.807643	21.6843
unknowngenus.id.1000006162	rs7911787	G	T	-0.223071	0.0470232	2.09709e-06	0.0176621	0.0329787	0.592262	22.5006
unknowngenus.id.1000006162	rs9542068	T	C	0.0990709	0.0218149	5.5875e-06	-0.0101976	0.0123996	0.41084	20.6214
