# Supplementary material for: Association between gut microbiota and spinal stenosis: a two-sample mendelian randomization study
Source: Front Immunol. 2024 Apr 19;15:1360132. doi: 10.3389/fimmu.2024.1360132 (PMC11066289; doi:10.3389/fimmu.2024.1360132)
Supplement: Supplementary Table 1 — Instrumental variables used in MR analysis of the association between gut microbiota and spinal stenosis. [file DataSheet_1.zip › Additional file 1/Table S2.xlsx]

## Sheet: phyla
Full result of MR estimates for the association between gut microbiota and spinal stenosis
Bacterial taxa (exposure)	MR method	No. of SNP	OR	95% CI	P-value	q-value
Actinobacteria	MR Egger	14	0.91	0.49-1.68	0.77	0.9
Actinobacteria	Weighted median	14	0.98	0.82-1.17	0.82	0.9225
Actinobacteria	Inverse variance weighted	14	0.99	0.85-1.14	0.84	0.945
Actinobacteria	Simple mode	14	1	0.75-1.33	0.99	0.99
Actinobacteria	Weighted mode	14	0.99	0.79-1.25	0.97	0.97
Bacteroidetes	MR Egger	11	1.17	0.84-1.62	0.37	0.9
Bacteroidetes	Weighted median	11	0.96	0.80-1.16	0.68	0.9225
Bacteroidetes	Inverse variance weighted	11	0.95	0.82-1.10	0.47	0.945
Bacteroidetes	Simple mode	11	0.98	0.71-1.35	0.92	0.99
Bacteroidetes	Weighted mode	11	1.01	0.77-1.33	0.92	0.97
Cyanobacteria	MR Egger	8	0.98	0.68-1.40	0.9	0.9
Cyanobacteria	Weighted median	8	1	0.87-1.14	0.98	0.98
Cyanobacteria	Inverse variance weighted	8	1.01	0.92-1.12	0.8	0.945
Cyanobacteria	Simple mode	8	0.99	0.80-1.22	0.91	0.99
Cyanobacteria	Weighted mode	8	0.99	0.79-1.23	0.9	0.97
Euryarchaeota	MR Egger	11	1.03	0.68-1.58	0.88	0.9
Euryarchaeota	Weighted median	11	1.03	0.93-1.15	0.53	0.9225
Euryarchaeota	Inverse variance weighted	11	1	0.91-1.09	0.96	0.96
Euryarchaeota	Simple mode	11	1.12	0.91-1.39	0.31	0.99
Euryarchaeota	Weighted mode	11	1.12	0.91-1.39	0.31	0.97
Firmicutes	MR Egger	14	1.13	0.72-1.79	0.6	0.9
Firmicutes	Weighted median	14	0.94	0.78-1.14	0.53	0.9225
Firmicutes	Inverse variance weighted	14	0.97	0.82-1.15	0.72	0.945
Firmicutes	Simple mode	14	0.8	0.56-1.13	0.23	0.99
Firmicutes	Weighted mode	14	0.91	0.70-1.20	0.52	0.97
Lentisphaerae	MR Egger	9	0.91	0.67-1.22	0.53	0.9
Lentisphaerae	Weighted median	9	1.06	0.95-1.18	0.29	0.9225
Lentisphaerae	Inverse variance weighted	9	1.05	0.98-1.14	0.18	0.945
Lentisphaerae	Simple mode	9	1.06	0.89-1.26	0.51	0.99
Lentisphaerae	Weighted mode	9	1.06	0.90-1.24	0.51	0.97
Proteobacteria	MR Egger	12	1.22	0.72-2.06	0.48	0.9
Proteobacteria	Weighted median	12	1.04	0.85-1.27	0.72	0.9225
Proteobacteria	Inverse variance weighted	12	1.11	0.93-1.34	0.24	0.945
Proteobacteria	Simple mode	12	1.06	0.77-1.47	0.72	0.99
Proteobacteria	Weighted mode	12	1.02	0.80-1.31	0.86	0.97
Tenericutes	MR Egger	11	1.49	1.01-2.22	0.08	0.72
Tenericutes	Weighted median	11	1.06	0.90-1.24	0.47	0.9225
Tenericutes	Inverse variance weighted	11	1.06	0.92-1.20	0.46	0.945
Tenericutes	Simple mode	11	0.93	0.72-1.21	0.61	0.99
Tenericutes	Weighted mode	11	1.02	0.80-1.30	0.86	0.97
Verrucomicrobia	MR Egger	12	1.18	0.86-1.64	0.33	0.9
Verrucomicrobia	Weighted median	12	1.02	0.89-1.17	0.8	0.9225
Verrucomicrobia	Inverse variance weighted	12	0.98	0.87-1.11	0.78	0.945
Verrucomicrobia	Simple mode	12	1.03	0.82-1.31	0.79	0.99
Verrucomicrobia	Weighted mode	12	1	0.84-1.20	0.97	0.97

## Sheet: class
Full result of MR estimates for the association between gut microbiota and spinal stenosis
Bacterial taxa (exposure)	MR method	No. of SNP	OR	95% CI	P-value	q-value
Actinobacteria	MR Egger	15	1.2	0.82-1.77	0.37	0.8
Actinobacteria	Weighted median	15	0.94	0.81-1.09	0.38	0.924444
Actinobacteria	Inverse variance weighted	15	0.95	0.82-1.09	0.43	0.666667
Actinobacteria	Simple mode	15	0.83	0.63-1.10	0.21	0.822857
Actinobacteria	Weighted mode	15	0.93	0.77-1.12	0.44	0.928
Alphaproteobacteria	MR Egger	6	0.83	0.52-1.31	0.46	0.8
Alphaproteobacteria	Weighted median	6	0.95	0.81-1.11	0.5	0.924444
Alphaproteobacteria	Inverse variance weighted	6	0.94	0.82-1.07	0.32	0.666667
Alphaproteobacteria	Simple mode	6	0.94	0.74-1.18	0.6	0.822857
Alphaproteobacteria	Weighted mode	6	0.97	0.77-1.21	0.78	0.928
Bacilli	MR Egger	18	1.01	0.76-1.34	0.96	0.99
Bacilli	Weighted median	18	0.98	0.86-1.12	0.79	0.948571
Bacilli	Inverse variance weighted	18	0.97	0.87-1.07	0.5	0.666667
Bacilli	Simple mode	18	0.93	0.71-1.22	0.61	0.822857
Bacilli	Weighted mode	18	1	0.82-1.21	0.98	0.98
Bacteroidia	MR Egger	13	1.1	0.79-1.53	0.59	0.8
Bacteroidia	Weighted median	13	1	0.84-1.189	0.99	0.99
Bacteroidia	Inverse variance weighted	13	0.98	0.85-1.12	0.72	0.832
Bacteroidia	Simple mode	13	1.06	0.78-1.44	0.72	0.822857
Bacteroidia	Weighted mode	13	1.07	0.80-1.41	0.67	0.928
Betaproteobacteria	MR Egger	10	1.22	0.65-2.29	0.54	0.8
Betaproteobacteria	Weighted median	10	0.98	0.80-1.19	0.83	0.948571
Betaproteobacteria	Inverse variance weighted	10	0.97	0.80-1.18	0.78	0.832
Betaproteobacteria	Simple mode	10	0.97	0.68-1.37	0.87	0.87
Betaproteobacteria	Weighted mode	10	0.97	0.76-1.25	0.82	0.928
Clostridia	MR Egger	12	1	0.45-2.20	0.99	0.99
Clostridia	Weighted median	12	1.39	1.14-1.70	0.001	0.016
Clostridia	Inverse variance weighted	12	1.16	0.96-1.39	0.11	0.576
Clostridia	Simple mode	12	1.42	1.02-1.99	0.06	0.822857
Clostridia	Weighted mode	12	1.43	1.09-1.87	0.03	0.48
Coriobacteriia	MR Egger	14	1.17	0.71-1.92	0.55	0.8
Coriobacteriia	Weighted median	14	1.01	0.86-1.19	0.9	0.96
Coriobacteriia	Inverse variance weighted	14	0.94	0.83-1.06	0.34	0.666667
Coriobacteriia	Simple mode	14	1.08	0.80-1.45	0.63	0.822857
Coriobacteriia	Weighted mode	14	1.08	0.81-1.45	0.6	0.928
Deltaproteobacteria	MR Egger	12	0.68	0.38-1.22	0.22	0.8
Deltaproteobacteria	Weighted median	12	0.97	0.82-1.15	0.75	0.948571
Deltaproteobacteria	Inverse variance weighted	12	0.98	0.87-1.11	0.78	0.832
Deltaproteobacteria	Simple mode	12	0.94	0.69-1.26	0.68	0.822857
Deltaproteobacteria	Weighted mode	12	0.94	0.71-1.22	0.63	0.928
Erysipelotrichia	MR Egger	13	1.04	0.49-2.20	0.93	0.99
Erysipelotrichia	Weighted median	13	1.17	0.96-1.43	0.12	0.64
Erysipelotrichia	Inverse variance weighted	13	1.13	0.95-1.33	0.16	0.576
Erysipelotrichia	Simple mode	13	1.17	0.83-1.65	0.39	0.822857
Erysipelotrichia	Weighted mode	13	1.19	0.87-1.64	0.29	0.928
Gammaproteobacteria	MR Egger	7	0.91	0.48-1.73	0.79	0.972308
Gammaproteobacteria	Weighted median	7	1.08	0.86-1.35	0.5	0.924444
Gammaproteobacteria	Inverse variance weighted	7	1.15	0.95-1.40	0.14	0.576
Gammaproteobacteria	Simple mode	7	1.13	0.84-1.53	0.44	0.822857
Gammaproteobacteria	Weighted mode	7	1.06	0.80-1.39	0.7	0.928
Lentisphaeria	MR Egger	8	0.92	0.68-1.24	0.6	0.8
Lentisphaeria	Weighted median	8	1.07	0.96-1.20	0.22	0.88
Lentisphaeria	Inverse variance weighted	8	1.06	0.97-1.15	0.18	0.576
Lentisphaeria	Simple mode	8	1.1	0.93-1.30	0.29	0.822857
Lentisphaeria	Weighted mode	8	1.09	0.91-1.30	0.39	0.928
Melainabacteria	MR Egger	10	0.89	0.62-1.28	0.56	0.8
Melainabacteria	Weighted median	10	1.04	0.92-1.19	0.52	0.948571
Melainabacteria	Inverse variance weighted	10	1.01	0.89-1.13	0.96	0.96
Melainabacteria	Simple mode	10	0.89	0.67-1.18	0.44	0.822857
Melainabacteria	Weighted mode	10	1.13	0.90-1.41	0.32	0.928
Methanobacteria	MR Egger	9	1.2	0.89-1.60	0.27	0.8
Methanobacteria	Weighted median	9	0.92	0.83-1.02	0.1	0.64
Methanobacteria	Inverse variance weighted	9	0.96	0.88-1.04	0.27	0.666667
Methanobacteria	Simple mode	9	0.87	0.73-1.05	0.19	0.822857
Methanobacteria	Weighted mode	9	0.87	0.72-1.05	0.18	0.928
Mollicutes	MR Egger	11	1.49	1.01-2.22	0.08	0.72
Mollicutes	Weighted median	11	1.06	0.90-1.25	0.51	0.924444
Mollicutes	Inverse variance weighted	11	1.05	0.92-1.20	0.46	0.666667
Mollicutes	Simple mode	11	0.93	0.70-1.24	0.64	0.822857
Mollicutes	Weighted mode	11	1.02	0.80-1.30	0.87	0.928
Negativicutes	MR Egger	11	1.74	0.99-3.08	0.09	0.72
Negativicutes	Weighted median	11	0.95	0.76-1.17	0.61	0.948571
Negativicutes	Inverse variance weighted	11	1.08	0.90-1.30	0.39	0.666667
Negativicutes	Simple mode	11	0.89	0.61-1.29	0.54	0.822857
Negativicutes	Weighted mode	11	0.89	0.60-1.32	0.57	0.928
Verrucomicrobiae	MR Egger	11	1.15	0.79-1.68	0.49	0.8
Verrucomicrobiae	Weighted median	11	0.97	0.83-1.12	0.67	0.948571
Verrucomicrobiae	Inverse variance weighted	11	0.9	0.81-1.02	0.09	0.576
Verrucomicrobiae	Simple mode	11	1.03	0.80-1.34	0.81	0.864
Verrucomicrobiae	Weighted mode	11	1.03	0.82-1.30	0.79	0.928

## Sheet: order
Full result of MR estimates for the association between gut microbiota and spinal stenosis
Bacterial taxa (exposure)	MR method	No. of SNP	OR	95% CI	P-value	q-value
Actinomycetales	MR Egger	4	1.26	0.93-1.70	0.28	0.882353
Actinomycetales	Weighted median	4	1.11	0.93-1.32	0.24	0.685714
Actinomycetales	Inverse variance weighted	4	1.06	0.92-1.22	0.4	0.727273
Actinomycetales	Simple mode	4	0.95	0.75-1.20	0.69	0.92
Actinomycetales	Weighted mode	4	1.13	0.93-1.36	0.31	0.85
Bacillales	MR Egger	8	1.06	0.77-1.47	0.73	0.882353
Bacillales	Weighted median	8	1.01	0.93-1.11	0.78	0.99
Bacillales	Inverse variance weighted	8	1.01	0.94-1.09	0.71	0.894118
Bacillales	Simple mode	8	1.02	0.90-1.16	0.76	0.92
Bacillales	Weighted mode	8	1.02	0.91-1.15	0.71	0.85
Bacteroidales	MR Egger	13	1.1	0.79-1.53	0.59	0.882353
Bacteroidales	Weighted median	13	1	0.84-1.19	0.99	0.99
Bacteroidales	Inverse variance weighted	13	0.98	0.85-1.12	0.72	0.894118
Bacteroidales	Simple mode	13	1.06	0.78-1.43	0.72	0.92
Bacteroidales	Weighted mode	13	1.07	0.80-1.42	0.68	0.85
Bifidobacteriales	MR Egger	11	1.08	0.73-1.60	0.72	0.882353
Bifidobacteriales	Weighted median	11	0.96	0.82-1.13	0.61	0.99
Bifidobacteriales	Inverse variance weighted	11	0.94	0.84-1.06	0.32	0.727273
Bifidobacteriales	Simple mode	11	0.88	0.67-1.15	0.37	0.92
Bifidobacteriales	Weighted mode	11	0.96	0.79-1.16	0.67	0.85
Burkholderiales	MR Egger	10	1.09	0.65-1.83	0.74	0.882353
Burkholderiales	Weighted median	10	0.98	0.82-1.19	0.87	0.99
Burkholderiales	Inverse variance weighted	10	1.02	0.88-1.20	0.76	0.894118
Burkholderiales	Simple mode	10	0.98	0.74-1.29	0.87	0.92
Burkholderiales	Weighted mode	10	0.98	0.76-1.25	0.85	0.85
Clostridiales	MR Egger	13	1.08	0.52-2.24	0.83	0.882353
Clostridiales	Weighted median	13	1.37	1.13-1.65	0.001	0.99
Clostridiales	Inverse variance weighted	13	1.16	0.97-1.37	0.1	0.72
Clostridiales	Simple mode	13	1.4	0.99-1.96	0.08	0.92
Clostridiales	Weighted mode	13	1.4	1.08-1.81	0.02	0.4
Coriobacteriales	MR Egger	14	1.17	0.71-1.92	0.55	0.882353
Coriobacteriales	Weighted median	14	1.01	0.85-1.20	0.91	0.99
Coriobacteriales	Inverse variance weighted	14	0.94	0.83-1.06	0.34	0.727273
Coriobacteriales	Simple mode	14	1.08	0.80-1.45	0.64	0.92
Coriobacteriales	Weighted mode	14	1.08	0.82-1.43	0.58	0.85
Desulfovibrionales	MR Egger	11	0.76	0.44-1.34	0.37	0.882353
Desulfovibrionales	Weighted median	11	0.99	0.83-1.18	0.92	0.99
Desulfovibrionales	Inverse variance weighted	11	0.99	0.87-1.14	0.97	0.97
Desulfovibrionales	Simple mode	11	0.94	0.72-1.23	0.67	0.92
Desulfovibrionales	Weighted mode	11	0.94	0.71-1.23	0.66	0.85
Enterobacteriales	MR Egger	6	2.04	0.62-6.78	0.31	0.882353
Enterobacteriales	Weighted median	6	0.94	0.76-1.17	0.59	0.99
Enterobacteriales	Inverse variance weighted	6	0.95	0.80-1.13	0.55	0.846154
Enterobacteriales	Simple mode	6	0.85	0.62-1.17	0.37	0.92
Enterobacteriales	Weighted mode	6	0.85	0.60-1.22	0.42	0.85
Erysipelotrichales	MR Egger	13	1.03	0.49-2.20	0.93	0.97
Erysipelotrichales	Weighted median	13	1.17	0.97-1.42	0.1	0.6
Erysipelotrichales	Inverse variance weighted	13	1.13	0.95-1.33	0.16	0.72
Erysipelotrichales	Simple mode	13	1.17	0.83-1.64	0.38	0.92
Erysipelotrichales	Weighted mode	13	1.19	0.87-1.63	0.29	0.85
Gastranaerophilales	MR Egger	9	0.88	0.60-1.28	0.52	0.882353
Gastranaerophilales	Weighted median	9	1.02	0.90-1.17	0.74	0.99
Gastranaerophilales	Inverse variance weighted	9	1.01	0.89-1.14	0.89	0.968421
Gastranaerophilales	Simple mode	9	0.99	0.75-1.30	0.92	0.92
Gastranaerophilales	Weighted mode	9	1.11	0.88-1.41	0.41	0.85
Lactobacillales	MR Egger	15	1.05	0.76-1.46	0.75	0.882353
Lactobacillales	Weighted median	15	1.01	0.86-1.18	0.89	0.99
Lactobacillales	Inverse variance weighted	15	0.96	0.85-1.08	0.48	0.8
Lactobacillales	Simple mode	15	1.02	0.80-1.30	0.88	0.92
Lactobacillales	Weighted mode	15	1.03	0.83-1.27	0.81	0.85
Methanobacteriales	MR Egger	9	1.2	0.89-1.60	0.27	0.882353
Methanobacteriales	Weighted median	9	0.92	0.82-1.02	0.11	0.6
Methanobacteriales	Inverse variance weighted	9	0.96	0.88-1.04	0.27	0.727273
Methanobacteriales	Simple mode	9	0.87	0.74-1.04	0.17	0.92
Methanobacteriales	Weighted mode	9	0.87	0.73-1.04	0.17	0.85
MollicutesRF9	MR Egger	12	1.13	0.71-1.80	0.61	0.882353
MollicutesRF9	Weighted median	12	1.13	0.97-1.33	0.12	0.6
MollicutesRF9	Inverse variance weighted	12	1.13	0.97-1.32	0.12	0.72
MollicutesRF9	Simple mode	12	1.26	0.96-1.65	0.13	0.92
MollicutesRF9	Weighted mode	12	1.22	0.95-1.58	0.15	0.85
NB1n	MR Egger	12	1.01	0.74-1.36	0.97	0.97
NB1n	Weighted median	12	0.95	0.87-1.03	0.22	0.685714
NB1n	Inverse variance weighted	12	0.97	0.90-1.04	0.36	0.727273
NB1n	Simple mode	12	0.92	0.79-1.07	0.32	0.92
NB1n	Weighted mode	12	0.92	0.79-1.07	0.31	0.85
Pasteurellales	MR Egger	13	0.95	0.75-1.21	0.7	0.882353
Pasteurellales	Weighted median	13	0.98	0.88-1.10	0.78	0.99
Pasteurellales	Inverse variance weighted	13	1.03	0.92-1.14	0.65	0.894118
Pasteurellales	Simple mode	13	0.96	0.82-1.13	0.66	0.92
Pasteurellales	Weighted mode	13	0.97	0.86-1.10	0.62	0.85
Rhodospirillales	MR Egger	13	1.46	1.05-2.03	0.04	0.8
Rhodospirillales	Weighted median	13	1	0.88-1.12	0.98	0.99
Rhodospirillales	Inverse variance weighted	13	1	0.91-1.09	0.92	0.968421
Rhodospirillales	Simple mode	13	0.97	0.79-1.19	0.78	0.92
Rhodospirillales	Weighted mode	13	0.98	0.82-1.17	0.83	0.85
Selenomonadales	MR Egger	11	1.74	0.99-3.08	0.09	0.882353
Selenomonadales	Weighted median	11	0.95	0.76-1.18	0.63	0.99
Selenomonadales	Inverse variance weighted	11	1.08	0.90-1.30	0.39	0.727273
Selenomonadales	Simple mode	11	0.89	0.59-1.33	0.57	0.92
Selenomonadales	Weighted mode	11	0.89	0.62-1.27	0.53	0.85
Verrucomicrobiales	MR Egger	11	1.15	0.79-1.68	0.49	0.882353
Verrucomicrobiales	Weighted median	11	0.97	0.82-1.14	0.7	0.99
Verrucomicrobiales	Inverse variance weighted	11	0.9	0.81-1.02	0.09	0.72
Verrucomicrobiales	Simple mode	11	1.03	0.81-1.33	0.8	0.92
Verrucomicrobiales	Weighted mode	11	1.03	0.81-1.31	0.79	0.85
Victivallales	MR Egger	8	0.92	0.68-1.24	0.6	0.882353
Victivallales	Weighted median	8	1.07	0.96-1.20	0.22	0.685714
Victivallales	Inverse variance weighted	8	1.06	0.97-1.15	0.18	0.72
Victivallales	Simple mode	8	1.1	0.91-1.34	0.35	0.92
Victivallales	Weighted mode	8	1.09	0.91-1.29	0.38	0.85

## Sheet: family
Full result of MR estimates for the association between gut microbiota and spinal stenosis
Bacterial taxa (exposure)	MR method	No. of SNP	OR	95% CI	P-value	q-value
Acidaminococcaceae	MR Egger	7	0.93	0.63-1.37	0.74	0.975758
Acidaminococcaceae	Weighted median	7	0.92	0.78-1.08	0.32	0.869355
Acidaminococcaceae	Inverse variance weighted	7	0.93	0.82-1.06	0.28	0.6375
Acidaminococcaceae	Simple mode	7	0.91	0.74-1.12	0.4	0.975758
Acidaminococcaceae	Weighted mode	7	0.92	0.75-1.12	0.42	0.885938
Actinomycetaceae	MR Egger	4	1.25	0.93-1.69	0.28	0.975758
Actinomycetaceae	Weighted median	4	1.11	0.93-1.32	0.25	0.869355
Actinomycetaceae	Inverse variance weighted	4	1.06	0.92-1.22	0.4	0.6375
Actinomycetaceae	Simple mode	4	0.95	0.73-1.24	0.73	0.975758
Actinomycetaceae	Weighted mode	4	1.13	0.94-1.34	0.28	0.885938
Alcaligenaceae	MR Egger	11	1.15	0.61-2.17	0.67	0.975758
Alcaligenaceae	Weighted median	11	0.95	0.79-1.15	0.61	0.869355
Alcaligenaceae	Inverse variance weighted	11	0.97	0.84-1.11	0.64	0.746667
Alcaligenaceae	Simple mode	11	0.96	0.72-1.29	0.8	0.975758
Alcaligenaceae	Weighted mode	11	0.96	0.72-1.28	0.79	0.885938
Bacteroidaceae	MR Egger	8	0.67	0.28-1.60	0.4	0.975758
Bacteroidaceae	Weighted median	8	0.99	0.79-1.23	0.91	0.91
Bacteroidaceae	Inverse variance weighted	8	1.09	0.92-1.28	0.33	0.6375
Bacteroidaceae	Simple mode	8	0.97	0.68-1.39	0.89	0.975758
Bacteroidaceae	Weighted mode	8	0.96	0.69-1.34	0.81	0.885938
BacteroidalesS24.7group	MR Egger	8	0.97	0.66-1.42	0.87	0.922727
BacteroidalesS24.7group	Weighted median	8	1.06	0.93-1.20	0.39	0.869355
BacteroidalesS24.7group	Inverse variance weighted	8	1.05	0.95-1.16	0.38	0.6375
BacteroidalesS24.7group	Simple mode	8	1.05	0.88-1.26	0.61	0.975758
BacteroidalesS24.7group	Weighted mode	8	1.06	0.89-1.26	0.54	0.885938
Bifidobacteriaceae	MR Egger	11	1.08	0.73-1.60	0.72	0.975758
Bifidobacteriaceae	Weighted median	11	0.96	0.83-1.11	0.59	0.869355
Bifidobacteriaceae	Inverse variance weighted	11	0.94	0.84-1.06	0.32	0.6375
Bifidobacteriaceae	Simple mode	11	0.88	0.67-1.16	0.38	0.975758
Bifidobacteriaceae	Weighted mode	11	0.96	0.80-1.14	0.64	0.885938
Christensenellaceae	MR Egger	11	1.1	0.84-1.45	0.5	0.975758
Christensenellaceae	Weighted median	11	0.96	0.82-1.11	0.56	0.869355
Christensenellaceae	Inverse variance weighted	11	1.06	0.92-1.21	0.42	0.6375
Christensenellaceae	Simple mode	11	0.87	0.68-1.10	0.26	0.975758
Christensenellaceae	Weighted mode	11	0.88	0.71-1.10	0.29	0.885938
Clostridiaceae	MR Egger	10	0.93	0.59-1.45	0.76	0.975758
Clostridiaceae	Weighted median	10	1.03	0.87-1.22	0.73	0.869355
Clostridiaceae	Inverse variance weighted	10	1.06	0.91-1.23	0.44	0.6375
Clostridiaceae	Simple mode	10	1	0.78-1.27	0.99	0.99
Clostridiaceae	Weighted mode	10	1.02	0.82-1.26	0.88	0.933333
ClostridialesvadinBB60group	MR Egger	15	1.09	0.83-1.44	0.55	0.975758
ClostridialesvadinBB60group	Weighted median	15	0.98	0.87-1.10	0.71	0.869355
ClostridialesvadinBB60group	Inverse variance weighted	15	1.02	0.92-1.12	0.74	0.809375
ClostridialesvadinBB60group	Simple mode	15	0.93	0.75-1.15	0.5	0.975758
ClostridialesvadinBB60group	Weighted mode	15	0.97	0.81-1.16	0.74	0.885938
Coriobacteriaceae	MR Egger	14	1.17	0.71-1.92	0.55	0.975758
Coriobacteriaceae	Weighted median	14	1.01	0.86-1.19	0.9	0.91
Coriobacteriaceae	Inverse variance weighted	14	0.94	0.83-1.06	0.34	0.6375
Coriobacteriaceae	Simple mode	14	1.08	0.81-1.43	0.63	0.975758
Coriobacteriaceae	Weighted mode	14	1.08	0.81-1.46	0.6	0.885938
Defluviitaleaceae	MR Egger	11	1.08	0.76-1.54	0.67	0.975758
Defluviitaleaceae	Weighted median	11	0.98	0.86-1.11	0.73	0.869355
Defluviitaleaceae	Inverse variance weighted	11	0.97	0.88-1.07	0.51	0.6375
Defluviitaleaceae	Simple mode	11	0.98	0.81-1.20	0.87	0.975758
Defluviitaleaceae	Weighted mode	11	0.97	0.80-1.17	0.75	0.885938
Desulfovibrionaceae	MR Egger	9	0.76	0.42-1.36	0.39	0.975758
Desulfovibrionaceae	Weighted median	9	0.94	0.78-1.13	0.52	0.869355
Desulfovibrionaceae	Inverse variance weighted	9	0.99	0.86-1.14	0.85	0.6375
Desulfovibrionaceae	Simple mode	9	0.89	0.68-1.16	0.41	0.975758
Desulfovibrionaceae	Weighted mode	9	0.89	0.68-1.18	0.46	0.885938
Enterobacteriaceae	MR Egger	6	2.04	0.62-6.78	0.31	0.975758
Enterobacteriaceae	Weighted median	6	0.94	0.76-1.17	0.59	0.869355
Enterobacteriaceae	Inverse variance weighted	6	0.95	0.80-1.13	0.55	0.663793
Enterobacteriaceae	Simple mode	6	0.85	0.60-1.20	0.4	0.975758
Enterobacteriaceae	Weighted mode	6	0.85	0.61-1.19	0.4	0.885938
Erysipelotrichaceae	MR Egger	13	1.04	0.49-2.20	0.93	0.975758
Erysipelotrichaceae	Weighted median	13	1.17	0.97-1.42	0.1	0.869355
Erysipelotrichaceae	Inverse variance weighted	13	1.13	0.95-1.33	0.16	0.6375
Erysipelotrichaceae	Simple mode	13	1.17	0.82-1.67	0.41	0.975758
Erysipelotrichaceae	Weighted mode	13	1.19	0.86-1.66	0.31	0.885938
FamilyXI	MR Egger	8	1.56	1.01-2.39	0.09	0.975758
FamilyXI	Weighted median	8	1.04	0.94-1.13	0.43	0.869355
FamilyXI	Inverse variance weighted	8	1.03	0.95-1.10	0.5	0.6375
FamilyXI	Simple mode	8	1.01	0.88-1.17	0.87	0.975758
FamilyXI	Weighted mode	8	1.02	0.90-1.16	0.75	0.885938
FamilyXIII	MR Egger	7	1.62	0.58-4.51	0.39	0.975758
FamilyXIII	Weighted median	7	1.11	0.87-1.42	0.41	0.869355
FamilyXIII	Inverse variance weighted	7	1.17	0.90-1.51	0.24	0.6375
FamilyXIII	Simple mode	7	0.99	0.69-1.42	0.95	0.975758
FamilyXIII	Weighted mode	7	1	0.70-1.42	0.99	0.99
Lachnospiraceae	MR Egger	16	1.65	1.06-2.51	0.03	0.875
Lachnospiraceae	Weighted median	16	0.96	0.81-1.13	0.61	0.869355
Lachnospiraceae	Inverse variance weighted	16	0.99	0.87-1.12	0.85	0.875
Lachnospiraceae	Simple mode	16	0.89	0.63-1.25	0.51	0.975758
Lachnospiraceae	Weighted mode	16	0.89	0.65-1.23	0.5	0.885938
Lactobacillaceae	MR Egger	9	1.12	0.89-1.40	0.37	0.975758
Lactobacillaceae	Weighted median	9	1.06	0.95-1.19	0.26	0.869355
Lactobacillaceae	Inverse variance weighted	9	1.02	0.93-1.11	0.68	0.767742
Lactobacillaceae	Simple mode	9	1.06	0.88-1.28	0.54	0.975758
Lactobacillaceae	Weighted mode	9	1.07	0.91-1.26	0.41	0.885938
Methanobacteriaceae	MR Egger	9	1.2	0.89-1.60	0.27	0.975758
Methanobacteriaceae	Weighted median	9	0.92	0.82-1.02	0.11	0.869355
Methanobacteriaceae	Inverse variance weighted	9	0.96	0.88-1.04	0.27	0.6375
Methanobacteriaceae	Simple mode	9	0.87	0.73-1.04	0.17	0.975758
Methanobacteriaceae	Weighted mode	9	0.87	0.73-1.04	0.16	0.885938
Oxalobacteraceae	MR Egger	14	1.09	0.81-1.47	0.59	0.975758
Oxalobacteraceae	Weighted median	14	1.07	0.98-1.18	0.13	0.869355
Oxalobacteraceae	Inverse variance weighted	14	1.04	0.97-1.12	0.26	0.6375
Oxalobacteraceae	Simple mode	14	1.08	0.95-1.24	0.27	0.975758
Oxalobacteraceae	Weighted mode	14	1.08	0.94-1.25	0.29	0.885938
Pasteurellaceae	MR Egger	8	0.97	0.66-1.42	0.87	0.975758
Pasteurellaceae	Weighted median	8	1.06	0.93-1.20	0.4	0.869355
Pasteurellaceae	Inverse variance weighted	8	1.05	0.95-1.16	0.38	0.6375
Pasteurellaceae	Simple mode	8	1.05	0.87-1.27	0.62	0.975758
Pasteurellaceae	Weighted mode	8	1.06	0.88-1.27	0.55	0.885938
Peptococcaceae	MR Egger	9	0.89	0.65-1.20	0.46	0.975758
Peptococcaceae	Weighted median	9	0.91	0.79-1.05	0.2	0.869355
Peptococcaceae	Inverse variance weighted	9	0.96	0.86-1.07	0.49	0.6375
Peptococcaceae	Simple mode	9	0.88	0.68-1.14	0.36	0.975758
Peptococcaceae	Weighted mode	9	0.87	0.70-1.09	0.27	0.885938
Peptostreptococcaceae	MR Egger	13	1.05	0.75-1.47	0.79	0.975758
Peptostreptococcaceae	Weighted median	13	1.11	0.95-1.30	0.2	0.869355
Peptostreptococcaceae	Inverse variance weighted	13	1.06	0.92-1.22	0.43	0.6375
Peptostreptococcaceae	Simple mode	13	0.86	0.64-1.16	0.35	0.975758
Peptostreptococcaceae	Weighted mode	13	1.1	0.91-1.33	0.34	0.885938
Porphyromonadaceae	MR Egger	9	0.84	0.28-2.56	0.77	0.975758
Porphyromonadaceae	Weighted median	9	1.02	0.79-1.30	0.9	0.91
Porphyromonadaceae	Inverse variance weighted	9	0.91	0.72-1.15	0.42	0.6375
Porphyromonadaceae	Simple mode	9	1.2	0.78-1.84	0.42	0.975758
Porphyromonadaceae	Weighted mode	9	1.17	0.78-1.76	0.46	0.885938
Prevotellaceae	MR Egger	16	0.87	0.58-1.30	0.51	0.975758
Prevotellaceae	Weighted median	16	0.86	0.75-0.98	0.03	0.869355
Prevotellaceae	Inverse variance weighted	16	0.92	0.82-1.02	0.12	0.6375
Prevotellaceae	Simple mode	16	0.83	0.66-1.05	0.14	0.975758
Prevotellaceae	Weighted mode	16	0.83	0.65-1.06	0.15	0.885938
Rhodospirillaceae	MR Egger	13	1.48	1.06-2.12	0.05	0.875
Rhodospirillaceae	Weighted median	13	0.96	0.85-1.08	0.47	0.869355
Rhodospirillaceae	Inverse variance weighted	13	0.96	0.88-1.05	0.38	0.6375
Rhodospirillaceae	Simple mode	13	0.95	0.77-1.18	0.64	0.975758
Rhodospirillaceae	Weighted mode	13	0.95	0.77-1.19	0.66	0.885938
Rikenellaceae	MR Egger	17	1.16	0.72-1.85	0.56	0.975758
Rikenellaceae	Weighted median	17	0.98	0.84-1.15	0.82	0.869355
Rikenellaceae	Inverse variance weighted	17	0.95	0.81-1.10	0.47	0.6375
Rikenellaceae	Simple mode	17	1.03	0.77-1.36	0.86	0.975758
Rikenellaceae	Weighted mode	17	1.03	0.80-1.32	0.81	0.885938
Ruminococcaceae	MR Egger	10	0.95	0.71-1.27	0.75	0.975758
Ruminococcaceae	Weighted median	10	0.97	0.81-1.16	0.72	0.869355
Ruminococcaceae	Inverse variance weighted	10	0.93	0.82-1.06	0.29	0.6375
Ruminococcaceae	Simple mode	10	0.94	0.74-1.19	0.61	0.975758
Ruminococcaceae	Weighted mode	10	0.97	0.78-1.20	0.77	0.885938
Streptococcaceae	MR Egger	12	0.75	0.39-1.45	0.41	0.975758
Streptococcaceae	Weighted median	12	0.93	0.77-1.13	0.47	0.869355
Streptococcaceae	Inverse variance weighted	12	0.9	0.77-1.05	0.18	0.6375
Streptococcaceae	Simple mode	12	0.98	0.71-1.36	0.92	0.975758
Streptococcaceae	Weighted mode	12	1	0.76-1.32	0.99	0.99
Veillonellaceae	MR Egger	18	1.1	0.92-1.31	0.32	0.975758
Veillonellaceae	Weighted median	18	0.96	0.84-1.08	0.47	0.869355
Veillonellaceae	Inverse variance weighted	18	0.96	0.88-1.05	0.38	0.6375
Veillonellaceae	Simple mode	18	0.95	0.78-1.17	0.66	0.975758
Veillonellaceae	Weighted mode	18	0.97	0.83-1.13	0.67	0.885938
Verrucomicrobiaceae	MR Egger	11	1.15	0.79-1.68	0.49	0.975758
Verrucomicrobiaceae	Weighted median	11	0.97	0.83-1.13	0.68	0.869355
Verrucomicrobiaceae	Inverse variance weighted	11	0.9	0.81-1.02	0.09	0.6375
Verrucomicrobiaceae	Simple mode	11	1.03	0.79-1.35	0.82	0.975758
Verrucomicrobiaceae	Weighted mode	11	1.03	0.82-1.31	0.79	0.885938
Victivallaceae	MR Egger	10	1.19	0.84-1.68	0.36	0.975758
Victivallaceae	Weighted median	10	1.01	0.92-1.11	0.77	0.869355
Victivallaceae	Inverse variance weighted	10	1.03	0.95-1.11	0.49	0.6375
Victivallaceae	Simple mode	10	0.98	0.82-1.16	0.79	0.975758
Victivallaceae	Weighted mode	10	1.12	0.95-1.32	0.22	0.885938
unknownfamily.id.1000001214	MR Egger	9	0.88	0.60-1.28	0.52	0.975758
unknownfamily.id.1000001214	Weighted median	9	1.02	0.89-1.17	0.75	0.869355
unknownfamily.id.1000001214	Inverse variance weighted	9	1.01	0.89-1.14	0.89	0.89
unknownfamily.id.1000001214	Simple mode	9	0.99	0.74-1.31	0.92	0.975758
unknownfamily.id.1000001214	Weighted mode	9	1.11	0.89-1.39	0.39	0.885938
unknownfamily.id.1000005471	MR Egger	12	1.13	0.71-1.80	0.61	0.975758
unknownfamily.id.1000005471	Weighted median	12	1.13	0.97-1.32	0.12	0.869355
unknownfamily.id.1000005471	Inverse variance weighted	12	1.13	0.97-1.32	0.12	0.6375
unknownfamily.id.1000005471	Simple mode	12	1.26	0.96-1.65	0.13	0.975758
unknownfamily.id.1000005471	Weighted mode	12	1.22	0.95-1.58	0.15	0.885938
unknownfamily.id.1000006161	MR Egger	12	1.01	0.74-1.36	0.97	0.97
unknownfamily.id.1000006161	Weighted median	12	0.95	0.87-1.04	0.23	0.869355
unknownfamily.id.1000006161	Inverse variance weighted	12	0.97	0.90-1.04	0.36	0.6375
unknownfamily.id.1000006161	Simple mode	12	0.92	0.80-1.07	0.3	0.975758
unknownfamily.id.1000006161	Weighted mode	12	0.92	0.79-1.07	0.32	0.885938

## Sheet: genus
Full result of MR estimates for the association between gut microbiota and spinal stenosis
Bacterial taxa (exposure)	MR method	No. of SNP	OR	95% CI	P-value	q-value
Actinomyces	MR Egger	7	1.04	0.72-1.50	0.85	0.987538
Actinomyces	Weighted median	7	0.96	0.81-1.13	0.59	0.97438
Actinomyces	Inverse variance weighted	7	0.94	0.81-1.08	0.37	0.97438
Actinomyces	Simple mode	7	0.93	0.69-1.26	0.66	0.959291
Actinomyces	Weighted mode	7	1.08	0.84-1.39	0.58	0.98512
Adlercreutzia	MR Egger	8	1.28	0.76-2.13	0.39	0.960667
Adlercreutzia	Weighted median	8	1.03	0.89-1.20	0.71	0.97438
Adlercreutzia	Inverse variance weighted	8	1.02	0.91-1.15	0.69	0.97438
Adlercreutzia	Simple mode	8	1.01	0.81-1.27	0.92	0.959291
Adlercreutzia	Weighted mode	8	1	0.81-1.24	0.99	0.99
Akkermansia	MR Egger	11	1.15	0.79-1.68	0.49	0.960667
Akkermansia	Weighted median	11	0.97	0.83-1.13	0.68	0.97438
Akkermansia	Inverse variance weighted	11	0.9	0.81-1.02	0.09	0.97438
Akkermansia	Simple mode	11	1.04	0.80-1.35	0.8	0.959291
Akkermansia	Weighted mode	11	1.03	0.81-1.31	0.8	0.98512
Alistipes	MR Egger	11	1.04	0.36-2.99	0.94	0.987538
Alistipes	Weighted median	11	0.92	0.74-1.15	0.47	0.97438
Alistipes	Inverse variance weighted	11	0.88	0.71-1.08	0.21	0.97438
Alistipes	Simple mode	11	0.9	0.64-1.26	0.54	0.959291
Alistipes	Weighted mode	11	0.9	0.67-1.21	0.5	0.98512
Allisonella	MR Egger	7	1.31	0.60-2.85	0.53	0.960667
Allisonella	Weighted median	7	1.01	0.91-1.12	0.86	0.97438
Allisonella	Inverse variance weighted	7	1.06	0.94-1.18	0.34	0.97438
Allisonella	Simple mode	7	1.03	0.87-1.22	0.72	0.959291
Allisonella	Weighted mode	7	1.02	0.89-1.18	0.79	0.98512
Alloprevotella	MR Egger	5	0.97	0.46-2.05	0.94	0.987538
Alloprevotella	Weighted median	5	1	0.89-1.12	0.95	0.979921
Alloprevotella	Inverse variance weighted	5	0.99	0.91-1.08	0.83	0.97438
Alloprevotella	Simple mode	5	0.97	0.84-1.12	0.73	0.959291
Alloprevotella	Weighted mode	5	0.98	0.84-1.14	0.81	0.98512
Anaerofilum	MR Egger	10	0.96	0.57-1.63	0.89	0.987538
Anaerofilum	Weighted median	10	1.07	0.96-1.20	0.21	0.97438
Anaerofilum	Inverse variance weighted	10	1.06	0.97-1.16	0.2	0.97438
Anaerofilum	Simple mode	10	1.12	0.93-1.34	0.27	0.959291
Anaerofilum	Weighted mode	10	1.06	0.90-1.25	0.51	0.98512
Anaerostipes	MR Egger	13	1.11	0.70-1.77	0.67	0.9825
Anaerostipes	Weighted median	13	0.98	0.82-1.16	0.78	0.97438
Anaerostipes	Inverse variance weighted	13	1.01	0.89-1.15	0.85	0.97438
Anaerostipes	Simple mode	13	0.98	0.74-1.30	0.9	0.959291
Anaerostipes	Weighted mode	13	0.97	0.78-1.29	0.83	0.98512
Anaerotruncus	MR Egger	13	1.01	0.62-1.63	0.97	0.987538
Anaerotruncus	Weighted median	13	1.02	0.85-1.21	0.86	0.97438
Anaerotruncus	Inverse variance weighted	13	1.08	0.92-1.27	0.34	0.97438
Anaerotruncus	Simple mode	13	0.95	0.75-1.22	0.72	0.959291
Anaerotruncus	Weighted mode	13	0.98	0.78-1.23	0.84	0.98512
Bacteroides	MR Egger	8	0.67	0.28-1.60	0.4	0.960667
Bacteroides	Weighted median	8	0.99	0.79-1.23	0.9	0.97438
Bacteroides	Inverse variance weighted	8	1.08	0.92-1.28	0.33	0.97438
Bacteroides	Simple mode	8	0.97	0.67-1.41	0.9	0.959291
Bacteroides	Weighted mode	8	0.96	0.68-1.35	0.81	0.98512
Barnesiella	MR Egger	12	0.89	0.53-1.50	0.67	0.9825
Barnesiella	Weighted median	12	0.91	0.78-1.07	0.27	0.939783
Barnesiella	Inverse variance weighted	12	0.92	0.81-1.04	0.18	0.97438
Barnesiella	Simple mode	12	0.93	0.74-1.18	0.56	0.959291
Barnesiella	Weighted mode	12	0.94	0.75-1.17	0.57	0.98512
Bifidobacterium	MR Egger	12	1.19	0.87-1.63	0.31	0.960667
Bifidobacterium	Weighted median	12	0.99	0.85-1.15	0.9	0.97438
Bifidobacterium	Inverse variance weighted	12	0.97	0.85-1.11	0.66	0.97438
Bifidobacterium	Simple mode	12	0.95	0.74-1.23	0.72	0.959291
Bifidobacterium	Weighted mode	12	1.02	0.87-1.21	0.79	0.98512
Bilophila	MR Egger	13	0.95	0.54-1.66	0.85	0.987538
Bilophila	Weighted median	13	1.04	0.89-1.22	0.59	0.97438
Bilophila	Inverse variance weighted	13	1.04	0.93-1.16	0.53	0.97438
Bilophila	Simple mode	13	1.02	0.78-1.33	0.9	0.959291
Bilophila	Weighted mode	13	1.03	0.79-1.34	0.85	0.98512
Blautia	MR Egger	12	0.82	0.54-1.25	0.38	0.960667
Blautia	Weighted median	12	0.96	0.90-1.17	0.7	0.97438
Blautia	Inverse variance weighted	12	1.04	0.88-1.23	0.65	0.97438
Blautia	Simple mode	12	0.82	0.52-1.29	0.42	0.959291
Blautia	Weighted mode	12	0.82	0.54-1.25	0.38	0.98512
Butyricicoccus	MR Egger	8	0.88	0.65-1.20	0.45	0.960667
Butyricicoccus	Weighted median	8	0.85	0.71-1.03	0.1	0.939783
Butyricicoccus	Inverse variance weighted	8	0.89	0.77-1.03	0.13	0.97438
Butyricicoccus	Simple mode	8	0.83	0.62-1.10	0.24	0.959291
Butyricicoccus	Weighted mode	8	0.84	0.67-1.06	0.18	0.98512
Butyricimonas	MR Egger	13	0.88	0.61-1.28	0.52	0.960667
Butyricimonas	Weighted median	13	0.93	0.80-1.08	0.33	0.939783
Butyricimonas	Inverse variance weighted	13	0.97	0.87-1.07	0.51	0.97438
Butyricimonas	Simple mode	13	0.88	0.67-1.14	0.35	0.959291
Butyricimonas	Weighted mode	13	0.88	0.69-1.11	0.29	0.98512
Butyrivibrio	MR Egger	15	1.12	0.88-1.43	0.37	0.960667
Butyrivibrio	Weighted median	15	0.98	0.91-1.06	0.61	0.97438
Butyrivibrio	Inverse variance weighted	15	0.96	0.91-1.02	0.16	0.97438
Butyrivibrio	Simple mode	15	1.05	0.91-1.21	0.5	0.959291
Butyrivibrio	Weighted mode	15	1.05	0.91-1.21	0.53	0.98512
CandidatusSoleaferrea	MR Egger	9	1.12	0.33-3.82	0.86	0.987538
CandidatusSoleaferrea	Weighted median	9	0.97	0.85-1.11	0.65	0.97438
CandidatusSoleaferrea	Inverse variance weighted	9	0.95	0.85-1.06	0.34	0.97438
CandidatusSoleaferrea	Simple mode	9	0.82	0.63-1.07	0.18	0.959291
CandidatusSoleaferrea	Weighted mode	9	0.83	0.64-1.09	0.22	0.98512
Catenibacterium	MR Egger	4	2.22	0.17-28.35	0.6	0.9825
Catenibacterium	Weighted median	4	1.01	0.89-1.17	0.75	0.97438
Catenibacterium	Inverse variance weighted	4	1.03	0.86-1.23	0.75	0.97438
Catenibacterium	Simple mode	4	1.04	0.80-1.35	0.81	0.959291
Catenibacterium	Weighted mode	4	1.01	0.80-1.28	0.94	0.98512
ChristensenellaceaeR.7group	MR Egger	8	1.19	0.55-2.56	0.67	0.9825
ChristensenellaceaeR.7group	Weighted median	8	1.12	0.88-1.41	0.36	0.962449
ChristensenellaceaeR.7group	Inverse variance weighted	8	1.05	0.85-1.28	0.67	0.97438
ChristensenellaceaeR.7group	Simple mode	8	1.29	0.81-2.06	0.31	0.959291
ChristensenellaceaeR.7group	Weighted mode	8	1.3	0.84-1.99	0.27	0.98512
Clostridiuminnocuumgroup	MR Egger	8	0.94	0.65-1.38	0.77	0.987538
Clostridiuminnocuumgroup	Weighted median	8	0.99	0.89-1.09	0.81	0.97438
Clostridiuminnocuumgroup	Inverse variance weighted	8	1	0.98-1.08	0.98	0.99
Clostridiuminnocuumgroup	Simple mode	8	0.98	0.84-1.14	0.79	0.959291
Clostridiuminnocuumgroup	Weighted mode	8	0.98	0.85-1.14	0.82	0.98512
Clostridiumsensustricto1	MR Egger	6	0.79	0.49-1.27	0.39	0.960667
Clostridiumsensustricto1	Weighted median	6	1.01	0.85-1.20	0.89	0.97438
Clostridiumsensustricto1	Inverse variance weighted	6	1.07	0.89-1.29	0.48	0.97438
Clostridiumsensustricto1	Simple mode	6	1	0.81-1.23	0.98	0.987538
Clostridiumsensustricto1	Weighted mode	6	1.01	0.84-1.22	0.91	0.98512
Collinsella	MR Egger	8	1.09	0.60-1.98	0.78	0.987538
Collinsella	Weighted median	8	1.03	0.84-1.27	0.75	0.97438
Collinsella	Inverse variance weighted	8	1.03	0.88-1.20	0.75	0.97438
Collinsella	Simple mode	8	1.2	0.85-1.69	0.34	0.959291
Collinsella	Weighted mode	8	1.2	0.84-1.71	0.35	0.98512
Coprobacter	MR Egger	12	1.27	0.81-1.20	0.32	0.960667
Coprobacter	Weighted median	12	1.01	0.91-1.13	0.81	0.97438
Coprobacter	Inverse variance weighted	12	1	0.89-1.12	0.97	0.99
Coprobacter	Simple mode	12	1.01	0.86-1.20	0.87	0.959291
Coprobacter	Weighted mode	12	1.01	0.86-1.19	0.89	0.98512
Coprococcus1	MR Egger	12	0.86	0.64-1.17	0.36	0.960667
Coprococcus1	Weighted median	12	0.96	0.82-1.12	0.6	0.97438
Coprococcus1	Inverse variance weighted	12	1	0.89-1.12	0.99	0.99
Coprococcus1	Simple mode	12	0.95	0.75-1.20	0.66	0.959291
Coprococcus1	Weighted mode	12	0.93	0.76-1.15	0.53	0.98512
Coprococcus2	MR Egger	8	0.96	0.45-2.06	0.93	0.987538
Coprococcus2	Weighted median	8	1.03	0.87-1.21	0.75	0.97438
Coprococcus2	Inverse variance weighted	8	1.05	0.92-1.20	0.45	0.97438
Coprococcus2	Simple mode	8	1.21	0.92-1.60	0.22	0.959291
Coprococcus2	Weighted mode	8	0.96	0.73-1.27	0.79	0.98512
Coprococcus3	MR Egger	8	1.77	0.21-14.97	0.62	0.9825
Coprococcus3	Weighted median	8	0.82	0.63-1.07	0.14	0.939783
Coprococcus3	Inverse variance weighted	8	1.04	0.73-1.49	0.83	0.97438
Coprococcus3	Simple mode	8	0.8	0.57-1.11	0.22	0.959291
Coprococcus3	Weighted mode	8	0.79	0.59-1.05	0.15	0.98512
DefluviitaleaceaeUCG011	MR Egger	9	1.06	0.69-1.64	0.79	0.987538
DefluviitaleaceaeUCG011	Weighted median	9	0.96	0.83-1.12	0.62	0.97438
DefluviitaleaceaeUCG011	Inverse variance weighted	9	0.97	0.87-1.08	0.54	0.97438
DefluviitaleaceaeUCG011	Simple mode	9	0.96	0.77-1.19	0.72	0.959291
DefluviitaleaceaeUCG011	Weighted mode	9	0.94	0.77-1.15	0.55	0.98512
Desulfovibrio	MR Egger	10	0.99	0.72-1.37	0.96	0.987538
Desulfovibrio	Weighted median	10	0.89	0.76-1.03	0.1	0.939783
Desulfovibrio	Inverse variance weighted	10	0.91	0.81-1.01	0.07	0.97438
Desulfovibrio	Simple mode	10	0.89	0.71-1.12	0.36	0.959291
Desulfovibrio	Weighted mode	10	0.88	0.71-1.09	0.27	0.98512
Dialister	MR Egger	11	1.01	0.62-1.64	0.98	0.987538
Dialister	Weighted median	11	0.92	0.78-1.07	0.28	0.939783
Dialister	Inverse variance weighted	11	0.96	0.85-1.07	0.43	0.97438
Dialister	Simple mode	11	0.88	0.67-1.14	0.36	0.959291
Dialister	Weighted mode	11	0.89	0.69-1.14	0.37	0.98512
Dorea	MR Egger	10	0.93	0.48-1.79	0.84	0.987538
Dorea	Weighted median	10	1.14	0.90-1.45	0.27	0.939783
Dorea	Inverse variance weighted	10	1.14	0.91-1.43	0.25	0.97438
Dorea	Simple mode	10	1.22	0.83-1.81	0.34	0.959291
Dorea	Weighted mode	10	1.17	0.85-1.60	0.37	0.98512
Eggerthella	MR Egger	9	0.74	0.44-1.25	0.3	0.960667
Eggerthella	Weighted median	9	1.07	0.94-1.22	0.32	0.939783
Eggerthella	Inverse variance weighted	9	0.99	0.88-1.11	0.87	0.97438
Eggerthella	Simple mode	9	1.1	0.91-1.32	0.36	0.959291
Eggerthella	Weighted mode	9	1.1	0.89-1.35	0.42	0.98512
Eisenbergiella	MR Egger	11	1.13	0.52-2.43	0.77	0.987538
Eisenbergiella	Weighted median	11	0.87	0.78-0.97	0.01	0.939783
Eisenbergiella	Inverse variance weighted	11	0.91	0.82-1.00	0.05	0.97438
Eisenbergiella	Simple mode	11	0.85	0.73-1.00	0.08	0.959291
Eisenbergiella	Weighted mode	11	0.85	0.73-1.00	0.07	0.98512
Enterorhabdus	MR Egger	6	1.16	0.84-1.61	0.43	0.960667
Enterorhabdus	Weighted median	6	1.02	0.87-1.21	0.78	0.97438
Enterorhabdus	Inverse variance weighted	6	0.98	0.86-1.11	0.72	0.97438
Enterorhabdus	Simple mode	6	0.9	0.70-1.16	0.45	0.959291
Enterorhabdus	Weighted mode	6	1.02	0.83-1.25	0.87	0.98512
Erysipelatoclostridium	MR Egger	15	0.94	0.60-1.48	0.8	0.987538
Erysipelatoclostridium	Weighted median	15	1.03	0.91-1.17	0.61	0.97438
Erysipelatoclostridium	Inverse variance weighted	15	0.99	0.89-1.11	0.86	0.97438
Erysipelatoclostridium	Simple mode	15	1.07	0.86-1.32	0.57	0.959291
Erysipelatoclostridium	Weighted mode	15	1.05	0.84-1.31	0.67	0.98512
ErysipelotrichaceaeUCG003	MR Egger	15	1.08	0.79-1.48	0.64	0.9825
ErysipelotrichaceaeUCG003	Weighted median	15	0.97	0.83-1.14	0.73	0.97438
ErysipelotrichaceaeUCG003	Inverse variance weighted	15	1.02	0.91-1.15	0.7	0.97438
ErysipelotrichaceaeUCG003	Simple mode	15	0.89	0.67-1.17	0.41	0.959291
ErysipelotrichaceaeUCG003	Weighted mode	15	0.89	0.68-1.17	0.41	0.98512
Escherichia.Shigella	MR Egger	10	1.4	0.95-2.08	0.13	0.960667
Escherichia.Shigella	Weighted median	10	1.09	0.92-1.29	0.31	0.939783
Escherichia.Shigella	Inverse variance weighted	10	1.01	0.89-1.15	0.83	0.97438
Escherichia.Shigella	Simple mode	10	1.13	0.84-1.52	0.44	0.959291
Escherichia.Shigella	Weighted mode	10	1.13	0.85-1.50	0.43	0.98512
Eubacteriumbrachygroup	MR Egger	8	0.94	0.65-1.38	0.77	0.987538
Eubacteriumbrachygroup	Weighted median	8	0.99	0.89-1.09	0.8	0.97438
Eubacteriumbrachygroup	Inverse variance weighted	8	1	0.93-1.08	0.98	0.99
Eubacteriumbrachygroup	Simple mode	8	0.98	0.84-1.14	0.78	0.959291
Eubacteriumbrachygroup	Weighted mode	8	0.98	0.86-1.12	0.79	0.98512
Eubacteriumcoprostanoligenesgroup	MR Egger	13	0.75	0.40-1.41	0.4	0.960667
Eubacteriumcoprostanoligenesgroup	Weighted median	13	0.86	0.71-1.05	0.13	0.939783
Eubacteriumcoprostanoligenesgroup	Inverse variance weighted	13	0.91	0.78-1.06	0.24	0.97438
Eubacteriumcoprostanoligenesgroup	Simple mode	13	0.79	0.54-1.14	0.23	0.959291
Eubacteriumcoprostanoligenesgroup	Weighted mode	13	0.79	0.55-1.12	0.2	0.98512
Eubacteriumeligensgroup	MR Egger	6	1.36	0.57-3.25	0.53	0.960667
Eubacteriumeligensgroup	Weighted median	6	1.17	0.94-1.45	0.16	0.939783
Eubacteriumeligensgroup	Inverse variance weighted	6	1.02	0.82-1.27	0.86	0.97438
Eubacteriumeligensgroup	Simple mode	6	1.18	0.89-1.57	0.29	0.959291
Eubacteriumeligensgroup	Weighted mode	6	1.19	0.89-1.59	0.29	0.98512
Eubacteriumfissicatenagroup	MR Egger	9	1.34	0.91-1.99	0.19	0.960667
Eubacteriumfissicatenagroup	Weighted median	9	1.07	0.97-1.18	0.2	0.939783
Eubacteriumfissicatenagroup	Inverse variance weighted	9	1.09	1.01-1.18	0.02	0.97438
Eubacteriumfissicatenagroup	Simple mode	9	1.05	0.90-1.22	0.54	0.959291
Eubacteriumfissicatenagroup	Weighted mode	9	1.05	0.90-1.22	0.56	0.98512
Eubacteriumhalliigroup	MR Egger	14	1.03	0.81-1.31	0.81	0.987538
Eubacteriumhalliigroup	Weighted median	14	0.93	0.81-1.07	0.32	0.939783
Eubacteriumhalliigroup	Inverse variance weighted	14	0.93	0.83-1.04	0.22	0.97438
Eubacteriumhalliigroup	Simple mode	14	0.93	0.74-1.17	0.53	0.959291
Eubacteriumhalliigroup	Weighted mode	14	0.92	0.74-1.13	0.43	0.98512
Eubacteriumnodatumgroup	MR Egger	11	0.75	0.52-1.07	0.15	0.960667
Eubacteriumnodatumgroup	Weighted median	11	0.98	0.89-1.08	0.67	0.97438
Eubacteriumnodatumgroup	Inverse variance weighted	11	0.97	0.89-1.06	0.55	0.97438
Eubacteriumnodatumgroup	Simple mode	11	0.97	0.83-1.13	0.71	0.959291
Eubacteriumnodatumgroup	Weighted mode	11	0.97	0.84-1.12	0.67	0.98512
Eubacteriumoxidoreducensgroup	MR Egger	5	1.03	0.68-1.57	0.89	0.987538
Eubacteriumoxidoreducensgroup	Weighted median	5	0.98	0.85-1.13	0.76	0.97438
Eubacteriumoxidoreducensgroup	Inverse variance weighted	5	0.97	0.86-1.08	0.56	0.97438
Eubacteriumoxidoreducensgroup	Simple mode	5	0.98	0.81-1.18	0.82	0.959291
Eubacteriumoxidoreducensgroup	Weighted mode	5	0.99	0.82-1.19	0.88	0.98512
Eubacteriumrectalegroup	MR Egger	8	0.72	0.31-1.66	0.46	0.960667
Eubacteriumrectalegroup	Weighted median	8	0.85	0.68-1.06	0.14	0.939783
Eubacteriumrectalegroup	Inverse variance weighted	8	0.85	0.68-1.05	0.14	0.97438
Eubacteriumrectalegroup	Simple mode	8	0.84	0.59-1.21	0.39	0.959291
Eubacteriumrectalegroup	Weighted mode	8	0.84	0.61-1.15	0.3	0.98512
Eubacteriumruminantiumgroup	MR Egger	18	0.94	0.74-1.20	0.63	0.9825
Eubacteriumruminantiumgroup	Weighted median	18	0.95	0.87-1.03	0.21	0.939783
Eubacteriumruminantiumgroup	Inverse variance weighted	18	0.97	0.90-1.03	0.32	0.97438
Eubacteriumruminantiumgroup	Simple mode	18	0.94	0.81-1.09	0.4	0.959291
Eubacteriumruminantiumgroup	Weighted mode	18	0.93	0.80-1.08	0.35	0.98512
Eubacteriumventriosumgroup	MR Egger	15	1.51	0.85-2.67	0.18	0.960667
Eubacteriumventriosumgroup	Weighted median	15	1.06	0.90-1.24	0.51	0.97438
Eubacteriumventriosumgroup	Inverse variance weighted	15	1.07	0.94-1.22	0.28	0.97438
Eubacteriumventriosumgroup	Simple mode	15	1.09	0.79-1.51	0.59	0.959291
Eubacteriumventriosumgroup	Weighted mode	15	1.1	0.79-1.53	0.57	0.98512
Eubacteriumxylanophilumgroup	MR Egger	9	0.86	0.60-1.23	0.43	0.960667
Eubacteriumxylanophilumgroup	Weighted median	9	0.91	0.78-1.07	0.26	0.939783
Eubacteriumxylanophilumgroup	Inverse variance weighted	9	0.95	0.84-1.07	0.42	0.97438
Eubacteriumxylanophilumgroup	Simple mode	9	0.89	0.72-1.11	0.34	0.959291
Eubacteriumxylanophilumgroup	Weighted mode	9	0.9	0.73-1.12	0.39	0.98512
Faecalibacterium	MR Egger	10	1.13	0.89-1.42	0.34	0.960667
Faecalibacterium	Weighted median	10	1.06	0.91-1.24	0.45	0.97438
Faecalibacterium	Inverse variance weighted	10	1.01	0.89-1.14	0.9	0.97438
Faecalibacterium	Simple mode	10	1.12	0.90-1.39	0.35	0.959291
Faecalibacterium	Weighted mode	10	1.06	0.91-1.24	0.46	0.98512
FamilyXIIIAD3011group	MR Egger	13	0.64	0.37-1.11	0.14	0.960667
FamilyXIIIAD3011group	Weighted median	13	0.99	0.84-1.16	0.89	0.97438
FamilyXIIIAD3011group	Inverse variance weighted	13	0.98	0.87-1.10	0.71	0.97438
FamilyXIIIAD3011group	Simple mode	13	0.9	0.67-1.23	0.53	0.959291
FamilyXIIIAD3011group	Weighted mode	13	1.14	0.86-1.51	0.38	0.98512
FamilyXIIIUCG001	MR Egger	8	1.02	0.57-1.84	0.94	0.987538
FamilyXIIIUCG001	Weighted median	8	1.01	0.84-1.22	0.92	0.979921
FamilyXIIIUCG001	Inverse variance weighted	8	0.94	0.78-1.12	0.47	0.97438
FamilyXIIIUCG001	Simple mode	8	1.03	0.74-1.42	0.87	0.959291
FamilyXIIIUCG001	Weighted mode	8	1.05	0.79-1.40	0.76	0.98512
Flavonifractor	MR Egger	5	0.5	0.23-1.11	0.19	0.960667
Flavonifractor	Weighted median	5	0.86	0.70-1.07	0.17	0.939783
Flavonifractor	Inverse variance weighted	5	0.85	0.68-1.05	0.14	0.97438
Flavonifractor	Simple mode	5	0.75	0.51-1.08	0.2	0.959291
Flavonifractor	Weighted mode	5	0.84	0.57-1.23	0.42	0.98512
Fusicatenibacter	MR Egger	18	0.75	0.44-1.28	0.31	0.960667
Fusicatenibacter	Weighted median	18	0.95	0.82-1.10	0.51	0.97438
Fusicatenibacter	Inverse variance weighted	18	1.05	0.91-1.22	0.49	0.97438
Fusicatenibacter	Simple mode	18	0.91	0.72-1.16	0.47	0.959291
Fusicatenibacter	Weighted mode	18	0.91	0.72-1.14	0.41	0.98512
Gordonibacter	MR Egger	11	0.72	0.51-1.03	0.1	0.960667
Gordonibacter	Weighted median	11	0.96	0.87-1.06	0.39	0.97438
Gordonibacter	Inverse variance weighted	11	0.98	0.89-1.07	0.61	0.97438
Gordonibacter	Simple mode	11	1.01	0.84-1.21	0.91	0.959291
Gordonibacter	Weighted mode	11	1	0.84-1.20	0.97	0.99
Haemophilus	MR Egger	9	1.02	0.72-1.45	0.9	0.987538
Haemophilus	Weighted median	9	1.01	0.89-1.16	0.85	0.97438
Haemophilus	Inverse variance weighted	9	1.04	0.90-1.20	0.63	0.97438
Haemophilus	Simple mode	9	1	0.84-1.19	0.98	0.987538
Haemophilus	Weighted mode	9	1	0.87-1.17	0.93	0.98512
Holdemanella	MR Egger	11	1.1	0.79-1.53	0.58	0.978354
Holdemanella	Weighted median	11	1.02	0.90-1.16	0.73	0.97438
Holdemanella	Inverse variance weighted	11	1.03	0.92-1.15	0.63	0.97438
Holdemanella	Simple mode	11	0.89	0.71-1.11	0.34	0.959291
Holdemanella	Weighted mode	11	1.03	0.87-1.23	0.72	0.98512
Holdemania	MR Egger	14	0.9	0.67-1.19	0.46	0.960667
Holdemania	Weighted median	14	1.09	0.97-1.23	0.16	0.939783
Holdemania	Inverse variance weighted	14	1.04	0.94-1.15	0.42	0.97438
Holdemania	Simple mode	14	1.1	0.91-1.34	0.32	0.959291
Holdemania	Weighted mode	14	1.1	0.91-1.32	0.34	0.98512
Howardella	MR Egger	9	0.95	0.73-1.25	0.74	0.987538
Howardella	Weighted median	9	1.05	0.96-1.14	0.3	0.939783
Howardella	Inverse variance weighted	9	1.02	0.95-1.09	0.59	0.97438
Howardella	Simple mode	9	1.06	0.92-1.22	0.43	0.959291
Howardella	Weighted mode	9	1.07	0.94-1.21	0.36	0.98512
Hungatella	MR Egger	5	1.27	0.74-2.18	0.45	0.960667
Hungatella	Weighted median	5	0.95	0.83-1.09	0.46	0.97438
Hungatella	Inverse variance weighted	5	1	0.90-1.10	0.96	0.99
Hungatella	Simple mode	5	0.92	0.76-1.12	0.46	0.959291
Hungatella	Weighted mode	5	0.92	0.76-1.12	0.46	0.98512
Intestinibacter	MR Egger	15	0.79	0.54-1.16	0.25	0.960667
Intestinibacter	Weighted median	15	0.9	0.79-1.02	0.1	0.939783
Intestinibacter	Inverse variance weighted	15	0.91	0.81-1.03	0.14	0.97438
Intestinibacter	Simple mode	15	0.91	0.73-1.13	0.39	0.959291
Intestinibacter	Weighted mode	15	0.9	0.74-1.09	0.29	0.98512
Intestinimonas	MR Egger	16	1.02	0.78-1.32	0.9	0.987538
Intestinimonas	Weighted median	16	0.99	0.87-1.12	0.87	0.97438
Intestinimonas	Inverse variance weighted	16	0.99	0.90-1.09	0.83	0.97438
Intestinimonas	Simple mode	16	1.03	0.83-1.27	0.78	0.959291
Intestinimonas	Weighted mode	16	1.02	0.85-1.23	0.82	0.98512
Lachnoclostridium	MR Egger	13	0.85	0.55-1.31	0.48	0.960667
Lachnoclostridium	Weighted median	13	0.92	0.77-1.09	0.33	0.939783
Lachnoclostridium	Inverse variance weighted	13	0.94	0.83-1.07	0.36	0.97438
Lachnoclostridium	Simple mode	13	0.94	0.70-1.28	0.7	0.959291
Lachnoclostridium	Weighted mode	13	0.92	0.71-1.19	0.53	0.98512
Lachnospira	MR Egger	6	1.36	0.48-3.83	0.59	0.978354
Lachnospira	Weighted median	6	1.13	0.90-1.42	0.28	0.939783
Lachnospira	Inverse variance weighted	6	1.04	0.86-1.26	0.66	0.97438
Lachnospira	Simple mode	6	1.15	0.81-1.61	0.47	0.959291
Lachnospira	Weighted mode	6	1.15	0.82-1.62	0.46	0.98512
LachnospiraceaeFCS020group	MR Egger	12	0.73	0.54-0.97	0.06	0.960667
LachnospiraceaeFCS020group	Weighted median	12	0.98	0.84-1.14	0.77	0.97438
LachnospiraceaeFCS020group	Inverse variance weighted	12	0.99	0.89-1.11	0.89	0.97438
LachnospiraceaeFCS020group	Simple mode	12	0.97	0.74-1.26	0.82	0.959291
LachnospiraceaeFCS020group	Weighted mode	12	0.94	0.75-1.19	0.63	0.98512
LachnospiraceaeNC2004group	MR Egger	9	1.36	0.86-2.16	0.23	0.960667
LachnospiraceaeNC2004group	Weighted median	9	0.97	0.85-1.12	0.7	0.97438
LachnospiraceaeNC2004group	Inverse variance weighted	9	0.95	0.84-1.07	0.41	0.97438
LachnospiraceaeNC2004group	Simple mode	9	1.11	0.84-1.47	0.5	0.959291
LachnospiraceaeNC2004group	Weighted mode	9	1.1	0.83-1.46	0.52	0.98512
LachnospiraceaeND3007group	MR Egger	3	0.08	0.01-6.38	0.46	0.960667
LachnospiraceaeND3007group	Weighted median	3	0.99	0.71-1.38	0.95	0.979921
LachnospiraceaeND3007group	Inverse variance weighted	3	0.93	0.72-1.21	0.6	0.97438
LachnospiraceaeND3007group	Simple mode	3	1.02	0.69-1.51	0.92	0.959291
LachnospiraceaeND3007group	Weighted mode	3	1.02	0.71-1.47	0.92	0.98512
LachnospiraceaeNK4A136group	MR Egger	15	0.88	0.72-1.07	0.23	0.960667
LachnospiraceaeNK4A136group	Weighted median	15	0.88	0.77-1.02	0.08	0.939783
LachnospiraceaeNK4A136group	Inverse variance weighted	15	0.92	0.83-1.02	0.1	0.97438
LachnospiraceaeNK4A136group	Simple mode	15	0.98	0.75-1.27	0.88	0.959291
LachnospiraceaeNK4A136group	Weighted mode	15	0.86	0.72-1.03	0.13	0.98512
LachnospiraceaeUCG001	MR Egger	13	1.01	0.69-1.47	0.98	0.987538
LachnospiraceaeUCG001	Weighted median	13	1	0.89-1.13	0.96	0.9825
LachnospiraceaeUCG001	Inverse variance weighted	13	1.05	0.96-1.15	0.27	0.97438
LachnospiraceaeUCG001	Simple mode	13	0.98	0.80-1.19	0.82	0.959291
LachnospiraceaeUCG001	Weighted mode	13	0.98	0.81-1.17	0.8	0.98512
LachnospiraceaeUCG004	MR Egger	12	0.73	0.44-1.22	0.26	0.960667
LachnospiraceaeUCG004	Weighted median	12	0.96	0.82-1.13	0.65	0.97438
LachnospiraceaeUCG004	Inverse variance weighted	12	0.94	0.83-1.07	0.35	0.97438
LachnospiraceaeUCG004	Simple mode	12	0.85	0.65-1.12	0.28	0.959291
LachnospiraceaeUCG004	Weighted mode	12	1.02	0.77-1.34	0.89	0.98512
LachnospiraceaeUCG008	MR Egger	10	0.89	0.45-1.74	0.73	0.987538
LachnospiraceaeUCG008	Weighted median	10	1.02	0.91-1.16	0.72	0.97438
LachnospiraceaeUCG008	Inverse variance weighted	10	1.01	0.89-1.15	0.82	0.97438
LachnospiraceaeUCG008	Simple mode	10	1.02	0.81-1.27	0.9	0.959291
LachnospiraceaeUCG008	Weighted mode	10	1.01	0.81-1.25	0.94	0.98512
LachnospiraceaeUCG010	MR Egger	10	0.84	0.49-1.43	0.54	0.960667
LachnospiraceaeUCG010	Weighted median	10	1.03	0.86-1.24	0.75	0.97438
LachnospiraceaeUCG010	Inverse variance weighted	10	1.03	0.87-1.22	0.76	0.97438
LachnospiraceaeUCG010	Simple mode	10	1.03	0.78-1.38	0.82	0.959291
LachnospiraceaeUCG010	Weighted mode	10	1.01	0.79-1.31	0.91	0.98512
Lactobacillus	MR Egger	8	1.12	0.89-1.40	0.36	0.960667
Lactobacillus	Weighted median	8	1.02	0.91-1.14	0.71	0.97438
Lactobacillus	Inverse variance weighted	8	1	0.92-1.09	0.99	0.99
Lactobacillus	Simple mode	8	0.95	0.79-1.13	0.56	0.959291
Lactobacillus	Weighted mode	8	1.07	0.92-1.25	0.4	0.98512
Lactococcus	MR Egger	8	0.69	0.48-0.99	0.09	0.960667
Lactococcus	Weighted median	8	0.99	0.89-1.10	0.83	0.97438
Lactococcus	Inverse variance weighted	8	0.98	0.90-1.06	0.6	0.97438
Lactococcus	Simple mode	8	1.06	0.87-1.29	0.59	0.959291
Lactococcus	Weighted mode	8	0.89	0.74-1.07	0.26	0.98512
Marvinbryantia	MR Egger	10	1.44	0.87-2.39	0.2	0.960667
Marvinbryantia	Weighted median	10	1.12	0.95-1.32	0.18	0.939783
Marvinbryantia	Inverse variance weighted	10	1.05	0.92-1.20	0.47	0.97438
Marvinbryantia	Simple mode	10	1.06	0.81-1.39	0.66	0.959291
Marvinbryantia	Weighted mode	10	1.07	0.85-1.35	0.57	0.98512
Methanobrevibacter	MR Egger	6	0.95	0.66-1.37	0.79	0.987538
Methanobrevibacter	Weighted median	6	0.89	0.79-1.01	0.08	0.939783
Methanobrevibacter	Inverse variance weighted	6	0.93	0.85-1.02	0.15	0.97438
Methanobrevibacter	Simple mode	6	0.87	0.71-1.06	0.22	0.959291
Methanobrevibacter	Weighted mode	6	0.86	0.72-1.04	0.19	0.98512
Odoribacter	MR Egger	7	1.26	0.64-2.48	0.54	0.960667
Odoribacter	Weighted median	7	1.14	0.93-1.40	0.21	0.939783
Odoribacter	Inverse variance weighted	7	1.11	0.91-1.36	0.3	0.97438
Odoribacter	Simple mode	7	1.14	0.86-1.51	0.39	0.959291
Odoribacter	Weighted mode	7	1.14	0.88-1.47	0.35	0.98512
Olsenella	MR Egger	10	0.98	0.76-1.26	0.85	0.987538
Olsenella	Weighted median	10	0.95	0.87-1.04	0.25	0.939783
Olsenella	Inverse variance weighted	10	0.97	0.90-1.05	0.46	0.97438
Olsenella	Simple mode	10	0.95	0.82-1.08	0.44	0.959291
Olsenella	Weighted mode	10	0.95	0.84-1.07	0.38	0.98512
Oscillibacter	MR Egger	13	0.83	0.57-1.21	0.36	0.960667
Oscillibacter	Weighted median	13	0.97	0.85-1.10	0.6	0.97438
Oscillibacter	Inverse variance weighted	13	0.99	0.90-1.10	0.9	0.97438
Oscillibacter	Simple mode	13	0.86	0.66-1.13	0.3	0.959291
Oscillibacter	Weighted mode	13	0.86	0.68-1.09	0.25	0.98512
Oscillospira	MR Egger	7	1.1	0.40-2.98	0.86	0.987538
Oscillospira	Weighted median	7	1.09	0.89-1.32	0.41	0.97438
Oscillospira	Inverse variance weighted	7	0.98	0.79-1.20	0.81	0.97438
Oscillospira	Simple mode	7	1.2	0.91-1.57	0.25	0.959291
Oscillospira	Weighted mode	7	1.18	0.91-1.53	0.27	0.98512
Oxalobacter	MR Egger	11	1.1	0.79-1.54	0.59	0.978354
Oxalobacter	Weighted median	11	1.09	0.99-1.20	0.09	0.939783
Oxalobacter	Inverse variance weighted	11	1.12	1.05-1.20	0.001	0.131
Oxalobacter	Simple mode	11	1.08	0.92-1.26	0.37	0.959291
Oxalobacter	Weighted mode	11	1.09	0.95-1.25	0.27	0.98512
Parabacteroides	MR Egger	5	0.4	0.12-1.35	0.24	0.960667
Parabacteroides	Weighted median	5	0.98	0.77-1.25	0.87	0.97438
Parabacteroides	Inverse variance weighted	5	0.92	0.75-1.14	0.46	0.97438
Parabacteroides	Simple mode	5	0.96	0.69-1.34	0.83	0.959291
Parabacteroides	Weighted mode	5	0.97	0.71-1.33	0.86	0.98512
Paraprevotella	MR Egger	13	0.83	0.56-1.24	0.38	0.960667
Paraprevotella	Weighted median	13	0.92	0.82-1.03	0.14	0.939783
Paraprevotella	Inverse variance weighted	13	0.95	0.86-1.05	0.33	0.97438
Paraprevotella	Simple mode	13	0.89	0.73-1.10	0.31	0.959291
Paraprevotella	Weighted mode	13	0.9	0.75-1.07	0.25	0.98512
Parasutterella	MR Egger	14	0.93	0.61-1.41	0.73	0.987538
Parasutterella	Weighted median	14	0.98	0.86-1.11	0.72	0.97438
Parasutterella	Inverse variance weighted	14	0.98	0.85-1.14	0.81	0.97438
Parasutterella	Simple mode	14	0.98	0.79-1.21	0.85	0.959291
Parasutterella	Weighted mode	14	0.95	0.80-1.13	0.55	0.98512
Peptococcus	MR Egger	12	0.77	0.54-1.09	0.17	0.960667
Peptococcus	Weighted median	12	0.99	0.89-1.10	0.84	0.97438
Peptococcus	Inverse variance weighted	12	1	0.91-1.01	0.95	0.99
Peptococcus	Simple mode	12	0.96	0.79-1.17	0.69	0.959291
Peptococcus	Weighted mode	12	0.98	0.81-1.17	0.8	0.98512
Phascolarctobacterium	MR Egger	9	0.89	0.52-1.53	0.69	0.9825
Phascolarctobacterium	Weighted median	9	0.96	0.81-1.13	0.6	0.97438
Phascolarctobacterium	Inverse variance weighted	9	0.97	0.86-1.10	0.66	0.97438
Phascolarctobacterium	Simple mode	9	0.94	0.75-1.17	0.57	0.959291
Phascolarctobacterium	Weighted mode	9	0.94	0.76-1.16	0.58	0.98512
Prevotella7	MR Egger	11	1.22	0.72-2.06	0.48	0.960667
Prevotella7	Weighted median	11	1	0.91-1.09	0.95	0.979921
Prevotella7	Inverse variance weighted	11	0.99	0.91-1.08	0.84	0.97438
Prevotella7	Simple mode	11	1	0.88-1.13	0.99	0.99
Prevotella7	Weighted mode	11	1	0.89-1.13	0.99	0.99
Prevotella9	MR Egger	15	0.91	0.71-1.15	0.44	0.960667
Prevotella9	Weighted median	15	1.01	0.91-1.13	0.83	0.97438
Prevotella9	Inverse variance weighted	15	0.96	0.88-1.04	0.34	0.97438
Prevotella9	Simple mode	15	1.03	0.84-1.26	0.81	0.959291
Prevotella9	Weighted mode	15	1.03	0.86-1.22	0.78	0.98512
RikenellaceaeRC9gutgroup	MR Egger	11	0.82	0.56-1.20	0.33	0.960667
RikenellaceaeRC9gutgroup	Weighted median	11	0.98	0.90-1.07	0.64	0.97438
RikenellaceaeRC9gutgroup	Inverse variance weighted	11	0.99	0.93-1.06	0.8	0.97438
RikenellaceaeRC9gutgroup	Simple mode	11	0.97	0.85-1.10	0.66	0.959291
RikenellaceaeRC9gutgroup	Weighted mode	11	0.97	0.86-1.10	0.66	0.98512
Romboutsia	MR Egger	13	0.94	0.62-1.43	0.79	0.987538
Romboutsia	Weighted median	13	0.91	0.78-1.07	0.26	0.939783
Romboutsia	Inverse variance weighted	13	0.99	0.86-1.14	0.9	0.97438
Romboutsia	Simple mode	13	0.89	0.67-1.19	0.46	0.959291
Romboutsia	Weighted mode	13	0.91	0.70-1.19	0.49	0.98512
Roseburia	MR Egger	14	0.82	0.56-1.20	0.33	0.960667
Roseburia	Weighted median	14	0.26	0.94-1.30	0.24	0.939783
Roseburia	Inverse variance weighted	14	0.19	0.95-1.21	0.28	0.97438
Roseburia	Simple mode	14	0.41	0.82-1.50	0.51	0.959291
Roseburia	Weighted mode	14	0.44	0.81-1.55	0.51	0.98512
Ruminiclostridium5	MR Egger	11	0.8	0.42-1.53	0.52	0.960667
Ruminiclostridium5	Weighted median	11	0.99	0.82-1.20	0.93	0.979921
Ruminiclostridium5	Inverse variance weighted	11	0.98	0.84-1.14	0.76	0.97438
Ruminiclostridium5	Simple mode	11	1.02	0.75-1.39	0.89	0.959291
Ruminiclostridium5	Weighted mode	11	1.02	0.76-1.35	0.91	0.98512
Ruminiclostridium6	MR Egger	15	0.96	0.64-1.43	0.83	0.987538
Ruminiclostridium6	Weighted median	15	0.98	0.83-1.16	0.85	0.97438
Ruminiclostridium6	Inverse variance weighted	15	1.01	0.86-1.19	0.88	0.97438
Ruminiclostridium6	Simple mode	15	1.01	0.75-1.35	0.96	0.9825
Ruminiclostridium6	Weighted mode	15	0.99	0.78-1.25	0.93	0.98512
Ruminiclostridium9	MR Egger	8	1.56	0.69-3.53	0.32	0.960667
Ruminiclostridium9	Weighted median	8	1.03	0.82-1.29	0.82	0.97438
Ruminiclostridium9	Inverse variance weighted	8	1.1	0.93-1.30	0.27	0.97438
Ruminiclostridium9	Simple mode	8	0.98	0.67-1.43	0.91	0.959291
Ruminiclostridium9	Weighted mode	8	0.97	0.66-1.42	0.88	0.98512
RuminococcaceaeNK4A214group	MR Egger	13	1.34	0.82-2.20	0.27	0.960667
RuminococcaceaeNK4A214group	Weighted median	13	0.98	0.84-1.16	0.85	0.97438
RuminococcaceaeNK4A214group	Inverse variance weighted	13	1.01	0.87-1.18	0.87	0.97438
RuminococcaceaeNK4A214group	Simple mode	13	0.92	0.70-1.21	0.55	0.959291
RuminococcaceaeNK4A214group	Weighted mode	13	0.97	0.78-1.20	0.72	0.98512
RuminococcaceaeUCG002	MR Egger	20	1.1	0.80-1.52	0.57	0.978354
RuminococcaceaeUCG002	Weighted median	20	1.03	0.90-1.17	0.7	0.97438
RuminococcaceaeUCG002	Inverse variance weighted	20	1.07	0.95-1.21	0.28	0.97438
RuminococcaceaeUCG002	Simple mode	20	0.95	0.78-1.17	0.64	0.959291
RuminococcaceaeUCG002	Weighted mode	20	0.84	0.84-1.19	0.99	0.99
RuminococcaceaeUCG003	MR Egger	12	0.98	0.56-1.72	0.94	0.987538
RuminococcaceaeUCG003	Weighted median	12	0.98	0.83-1.16	0.85	0.97438
RuminococcaceaeUCG003	Inverse variance weighted	12	0.9	0.77-1.06	0.22	0.97438
RuminococcaceaeUCG003	Simple mode	12	1.11	0.81-1.54	0.52	0.959291
RuminococcaceaeUCG003	Weighted mode	12	1.1	0.81-1.50	0.56	0.98512
RuminococcaceaeUCG004	MR Egger	11	1.2	0.57-2.51	0.64	0.9825
RuminococcaceaeUCG004	Weighted median	11	0.91	0.79-1.06	0.24	0.939783
RuminococcaceaeUCG004	Inverse variance weighted	11	0.97	0.86-1.11	0.69	0.97438
RuminococcaceaeUCG004	Simple mode	11	0.93	0.72-1.20	0.6	0.959291
RuminococcaceaeUCG004	Weighted mode	11	0.92	0.72-1.19	0.56	0.98512
RuminococcaceaeUCG005	MR Egger	14	1.22	0.92-1.62	0.18	0.960667
RuminococcaceaeUCG005	Weighted median	14	1.14	0.98-1.32	0.08	0.939783
RuminococcaceaeUCG005	Inverse variance weighted	14	1.08	0.97-1.20	0.14	0.97438
RuminococcaceaeUCG005	Simple mode	14	1.19	0.92-1.54	0.21	0.959291
RuminococcaceaeUCG005	Weighted mode	14	1.18	0.96-1.44	0.13	0.98512
.RuminococcaceaeUCG009	MR Egger	11	1.13	0.63-2.03	0.69	0.9825
.RuminococcaceaeUCG009	Weighted median	11	0.92	0.80-1.07	0.29	0.939783
.RuminococcaceaeUCG009	Inverse variance weighted	11	0.97	0.84-1.12	0.7	0.97438
.RuminococcaceaeUCG009	Simple mode	11	0.83	0.60-1.14	0.27	0.959291
.RuminococcaceaeUCG009	Weighted mode	11	0.83	0.58-1.20	0.35	0.98512
RuminococcaceaeUCG010	MR Egger	6	1.21	0.81-1.81	0.41	0.960667
RuminococcaceaeUCG010	Weighted median	6	1	0.82-1.22	0.99	0.99
RuminococcaceaeUCG010	Inverse variance weighted	6	0.97	0.84-1.12	0.68	0.97438
RuminococcaceaeUCG010	Simple mode	6	0.99	0.76-1.28	0.93	0.959291
RuminococcaceaeUCG010	Weighted mode	6	1	0.80-1.26	0.96	0.99
RuminococcaceaeUCG011	MR Egger	8	0.93	0.66-1.33	0.72	0.987538
RuminococcaceaeUCG011	Weighted median	8	0.94	0.85-1.03	0.19	0.939783
RuminococcaceaeUCG011	Inverse variance weighted	8	0.94	0.88-1.01	0.1	0.97438
RuminococcaceaeUCG011	Simple mode	8	0.93	0.79-1.10	0.42	0.959291
RuminococcaceaeUCG011	Weighted mode	8	0.9	0.77-1.05	0.23	0.98512
RuminococcaceaeUCG013	MR Egger	11	1.61	0.99-2.63	0.09	0.960667
RuminococcaceaeUCG013	Weighted median	11	1.08	0.89-1.30	0.46	0.97438
RuminococcaceaeUCG013	Inverse variance weighted	11	1.05	0.87-1.27	0.58	0.97438
RuminococcaceaeUCG013	Simple mode	11	1.28	0.89-1.84	0.22	0.959291
RuminococcaceaeUCG013	Weighted mode	11	1.23	0.91-1.67	0.21	0.98512
RuminococcaceaeUCG014	MR Egger	10	1.35	1.04-1.77	0.06	0.960667
RuminococcaceaeUCG014	Weighted median	10	1.08	0.91-1.28	0.36	0.962449
RuminococcaceaeUCG014	Inverse variance weighted	10	1.09	0.96-1.24	0.18	0.97438
RuminococcaceaeUCG014	Simple mode	10	0.99	0.76-1.28	0.93	0.959291
RuminococcaceaeUCG014	Weighted mode	10	1.05	0.87-1.27	0.62	0.98512
Ruminococcus1	MR Egger	10	1.2	0.82-1.76	0.38	0.960667
Ruminococcus1	Weighted median	10	1.02	0.86-1.21	0.83	0.97438
Ruminococcus1	Inverse variance weighted	10	0.98	0.85-1.13	0.77	0.97438
Ruminococcus1	Simple mode	10	1.1	0.84-1.45	0.52	0.959291
Ruminococcus1	Weighted mode	10	1.08	0.85-1.38	0.54	0.98512
Ruminococcus2	MR Egger	14	1.12	0.88-1.44	0.37	0.960667
Ruminococcus2	Weighted median	14	1.08	0.94-1.24	0.26	0.939783
Ruminococcus2	Inverse variance weighted	14	1.02	0.92-1.13	0.76	0.97438
Ruminococcus2	Simple mode	14	1.12	0.90-1.39	0.32	0.959291
Ruminococcus2	Weighted mode	14	1.13	0.94-1.35	0.21	0.98512
Ruminococcusgauvreauiigroup	MR Egger	12	1.13	0.53-2.39	0.76	0.987538
Ruminococcusgauvreauiigroup	Weighted median	12	1.08	0.91-1.27	0.38	0.97438
Ruminococcusgauvreauiigroup	Inverse variance weighted	12	1.08	0.91-1.27	0.39	0.97438
Ruminococcusgauvreauiigroup	Simple mode	12	1.03	0.80-1.33	0.82	0.959291
Ruminococcusgauvreauiigroup	Weighted mode	12	1.02	0.77-1.34	0.89	0.98512
Ruminococcusgnavusgroup	MR Egger	11	0.73	0.45-1.20	0.25	0.960667
Ruminococcusgnavusgroup	Weighted median	11	0.99	0.88-1.11	0.06	0.939783
Ruminococcusgnavusgroup	Inverse variance weighted	11	0.94	0.85-1.05	0.05	0.97438
Ruminococcusgnavusgroup	Simple mode	11	1	0.80-1.25	0.11	0.959291
Ruminococcusgnavusgroup	Weighted mode	11	1	0.81-1.24	0.11	0.98512
Ruminococcustorquesgroup	MR Egger	7	1.34	0.59-3.06	0.52	0.960667
Ruminococcustorquesgroup	Weighted median	7	1.1	0.87-1.38	0.44	0.97438
Ruminococcustorquesgroup	Inverse variance weighted	7	1.02	0.85-1.23	0.83	0.97438
Ruminococcustorquesgroup	Simple mode	7	1.15	0.81-1.62	0.46	0.959291
Ruminococcustorquesgroup	Weighted mode	7	1.14	0.83-1.57	0.45	0.98512
Sellimonas	MR Egger	9	0.76	0.52-1.09	0.18	0.960667
Sellimonas	Weighted median	9	1	0.92-1.09	0.98	0.99
Sellimonas	Inverse variance weighted	9	1.02	0.96-1.09	0.47	0.97438
Sellimonas	Simple mode	9	0.99	0.86-1.15	0.93	0.959291
Sellimonas	Weighted mode	9	0.99	0.87-1.13	0.89	0.98512
Senegalimassilia	MR Egger	6	0.99	0.46-2.11	0.98	0.987538
Senegalimassilia	Weighted median	6	0.96	0.81-1.13	0.6	0.97438
Senegalimassilia	Inverse variance weighted	6	0.98	0.83-1.15	0.78	0.97438
Senegalimassilia	Simple mode	6	0.96	0.73-1.27	0.79	0.959291
Senegalimassilia	Weighted mode	6	0.96	0.73-1.25	0.76	0.98512
Slackia	MR Egger	6	0.78	0.37-1.65	0.55	0.960667
Slackia	Weighted median	6	1.03	0.89-1.19	0.7	0.97438
Slackia	Inverse variance weighted	6	1.03	0.92-1.16	0.59	0.97438
Slackia	Simple mode	6	1.02	0.83-1.26	0.84	0.959291
Slackia	Weighted mode	6	1.03	0.84-1.26	0.78	0.98512
Streptococcus	MR Egger	13	0.83	0.51-1.36	0.47	0.960667
Streptococcus	Weighted median	13	0.93	0.78-1.10	0.39	0.97438
Streptococcus	Inverse variance weighted	13	0.94	0.82-1.08	0.39	0.97438
Streptococcus	Simple mode	13	0.92	0.69-1.24	0.59	0.959291
Streptococcus	Weighted mode	13	0.94	0.74-1.21	0.66	0.98512
Subdoligranulum	MR Egger	11	0.85	0.61-1.17	0.34	0.960667
Subdoligranulum	Weighted median	11	0.97	0.82-1.16	0.78	0.97438
Subdoligranulum	Inverse variance weighted	11	1	0.88-1.14	0.95	0.99
Subdoligranulum	Simple mode	11	0.89	0.68-1.18	0.44	0.959291
Subdoligranulum	Weighted mode	11	0.89	0.69-1.15	0.38	0.98512
Sutterella	MR Egger	12	1.28	0.60-2.70	0.54	0.960667
Sutterella	Weighted median	12	1.06	0.90-1.25	0.48	0.97438
Sutterella	Inverse variance weighted	12	1.03	0.87-1.22	0.74	0.97438
Sutterella	Simple mode	12	1.13	0.84-1.52	0.45	0.959291
Sutterella	Weighted mode	12	1.07	0.84-1.37	0.6	0.98512
Terrisporobacter	MR Egger	5	1.56	0.75-3.24	0.32	0.960667
Terrisporobacter	Weighted median	5	1.11	0.91-1.35	0.31	0.939783
Terrisporobacter	Inverse variance weighted	5	1.08	0.84-1.38	0.54	0.97438
Terrisporobacter	Simple mode	5	1.23	0.84-1.79	0.35	0.959291
Terrisporobacter	Weighted mode	5	1.16	0.82-1.63	0.44	0.98512
Turicibacter	MR Egger	8	0.74	0.48-1.16	0.24	0.960667
Turicibacter	Weighted median	8	1.03	0.89-1.19	0.74	0.97438
Turicibacter	Inverse variance weighted	8	1.01	0.90-1.13	0.89	0.97438
Turicibacter	Simple mode	8	1.04	0.83-1.30	0.74	0.959291
Turicibacter	Weighted mode	8	1.03	0.85-1.24	0.79	0.98512
Tyzzerella3	MR Egger	12	1.35	0.78-2.34	0.31	0.960667
Tyzzerella3	Weighted median	12	1.11	0.99-1.23	0.06	0.939783
Tyzzerella3	Inverse variance weighted	12	1.03	0.93-1.13	0.6	0.97438
Tyzzerella3	Simple mode	12	1.14	0.98-1.33	0.12	0.959291
Tyzzerella3	Weighted mode	12	1.14	0.97-1.35	0.14	0.98512
Veillonella	MR Egger	5	1.33	0.04-42.28	0.88	0.987538
Veillonella	Weighted median	5	0.99	0.82-1.18	0.88	0.97438
Veillonella	Inverse variance weighted	5	1.02	0.88-1.19	0.79	0.97438
Veillonella	Simple mode	5	0.97	0.77-1.21	0.78	0.959291
Veillonella	Weighted mode	5	0.97	0.75-1.23	0.79	0.98512
Victivallis	MR Egger	10	0.82	0.50-1.36	0.47	0.960667
Victivallis	Weighted median	10	1.01	0.93-1.10	0.86	0.97438
Victivallis	Inverse variance weighted	10	1	0.94-1.07	0.93	0.99
Victivallis	Simple mode	10	1.06	0.91-1.23	0.46	0.959291
Victivallis	Weighted mode	10	1.06	0.92-1.21	0.45	0.98512
unknowngenus.id.826	MR Egger	13	0.9	0.67-1.21	0.51	0.960667
unknowngenus.id.826	Weighted median	13	1.09	0.95-1.26	0.2	0.939783
unknowngenus.id.826	Inverse variance weighted	13	1.07	0.96-1.19	0.2	0.97438
unknowngenus.id.826	Simple mode	13	1.18	0.94-1.48	0.17	0.959291
unknowngenus.id.826	Weighted mode	13	1.13	0.91-1.40	0.3	0.98512
unknowngenus.id.959	MR Egger	11	0.89	0.53-1.51	0.68	0.9825
unknowngenus.id.959	Weighted median	11	0.98	0.87-1.09	0.69	0.97438
unknowngenus.id.959	Inverse variance weighted	11	0.92	0.83-1.01	0.09	0.97438
unknowngenus.id.959	Simple mode	11	1.06	0.83-1.36	0.63	0.959291
unknowngenus.id.959	Weighted mode	11	1.06	0.84-1.34	0.62	0.98512
unknowngenus.id.1868	MR Egger	9	1	0.64-1.55	0.99	0.99
unknowngenus.id.1868	Weighted median	9	1.07	0.92-1.25	0.36	0.962449
unknowngenus.id.1868	Inverse variance weighted	9	1.02	0.89-1.16	0.77	0.97438
unknowngenus.id.1868	Simple mode	9	1.07	0.86-1.34	0.55	0.959291
unknowngenus.id.1868	Weighted mode	9	1.07	0.87-1.30	0.54	0.98512
unknowngenus.id.2001	MR Egger	7	0.91	0.59-1.39	0.67	0.9825
unknowngenus.id.2001	Weighted median	7	0.9	0.77-1.06	0.21	0.939783
unknowngenus.id.2001	Inverse variance weighted	7	0.95	0.82-1.10	0.51	0.97438
unknowngenus.id.2001	Simple mode	7	0.85	0.65-1.10	0.27	0.959291
unknowngenus.id.2001	Weighted mode	7	0.88	0.75-1.05	0.21	0.98512
unknowngenus.id.2041	MR Egger	12	0.86	0.58-1.29	0.49	0.960667
unknowngenus.id.2041	Weighted median	12	0.9	0.78-1.04	0.16	0.939783
unknowngenus.id.2041	Inverse variance weighted	12	0.89	0.79-1.01	0.06	0.97438
unknowngenus.id.2041	Simple mode	12	0.87	0.67-1.13	0.32	0.959291
unknowngenus.id.2041	Weighted mode	12	0.96	0.76-1.23	0.77	0.98512
unknowngenus.id.2071	MR Egger	15	1.49	0.90-2.47	0.15	0.960667
unknowngenus.id.2071	Weighted median	15	0.99	0.87-1.14	0.93	0.979921
unknowngenus.id.2071	Inverse variance weighted	15	0.98	0.89-1.08	0.68	0.97438
unknowngenus.id.2071	Simple mode	15	0.93	0.74-1.17	0.53	0.959291
unknowngenus.id.2071	Weighted mode	15	1	0.78-1.28	0.99	0.99
unknowngenus.id.2755	MR Egger	12	1.49	1.10-2.02	0.03	0.960667
unknowngenus.id.2755	Weighted median	12	1	0.88-1.13	0.99	0.99
unknowngenus.id.2755	Inverse variance weighted	12	1	0.91-1.11	0.95	0.99
unknowngenus.id.2755	Simple mode	12	0.94	0.74-1.19	0.62	0.959291
unknowngenus.id.2755	Weighted mode	12	0.98	0.80-1.21	0.86	0.98512
unknowngenus.id.1000000073	MR Egger	15	1.09	0.83-1.44	0.55	0.960667
unknowngenus.id.1000000073	Weighted median	15	0.98	0.86-1.11	0.73	0.97438
unknowngenus.id.1000000073	Inverse variance weighted	15	1.02	0.92-1.12	0.74	0.97438
unknowngenus.id.1000000073	Simple mode	15	0.93	0.74-1.16	0.52	0.959291
unknowngenus.id.1000000073	Weighted mode	15	0.97	0.81-1.16	0.74	0.98512
unknowngenus.id.1000001215	MR Egger	9	0.88	0.60-1.28	0.52	0.960667
unknowngenus.id.1000001215	Weighted median	9	1.02	0.89-1.17	0.76	0.97438
unknowngenus.id.1000001215	Inverse variance weighted	9	1.01	0.89-1.14	0.89	0.97438
unknowngenus.id.1000001215	Simple mode	9	0.99	0.75-1.30	0.92	0.959291
unknowngenus.id.1000001215	Weighted mode	9	1.11	0.88-1.40	0.4	0.98512
unknowngenus.id.1000005472	MR Egger	12	1.13	0.71-1.80	0.61	0.9825
unknowngenus.id.1000005472	Weighted median	12	1.13	0.97-1.32	0.11	0.939783
unknowngenus.id.1000005472	Inverse variance weighted	12	1.13	0.97-1.32	0.12	0.97438
unknowngenus.id.1000005472	Simple mode	12	1.26	0.96-1.63	0.12	0.959291
unknowngenus.id.1000005472	Weighted mode	12	1.22	0.96-1.56	0.14	0.98512
unknowngenus.id.1000005479	MR Egger	8	0.97	0.66-1.42	0.87	0.987538
unknowngenus.id.1000005479	Weighted median	8	1.06	0.93-1.20	0.4	0.97438
unknowngenus.id.1000005479	Inverse variance weighted	8	1.05	0.95-1.16	0.38	0.97438
unknowngenus.id.1000005479	Simple mode	8	1.05	0.88-1.25	0.6	0.959291
unknowngenus.id.1000005479	Weighted mode	8	1.06	0.90-1.25	0.52	0.98512
unknowngenus.id.1000006162	MR Egger	12	1.01	0.74-1.36	0.97	0.987538
unknowngenus.id.1000006162	Weighted median	12	0.95	0.87-1.04	0.23	0.939783
unknowngenus.id.1000006162	Inverse variance weighted	12	0.97	0.90-1.04	0.36	0.97438
unknowngenus.id.1000006162	Simple mode	12	0.92	0.80-1.07	0.3	0.959291
unknowngenus.id.1000006162	Weighted mode	12	0.92	0.80-1.07	0.3	0.98512
