# Supplementary material for: Association between gut microbiota and spinal stenosis: a two-sample mendelian randomization study
Source: Front Immunol. 2024 Apr 19;15:1360132. doi: 10.3389/fimmu.2024.1360132 (PMC11066289; doi:10.3389/fimmu.2024.1360132)
Supplement: Supplementary Table 1 — Instrumental variables used in MR analysis of the association between gut microbiota and spinal stenosis. [file DataSheet_1.zip › Additional file 1/Table S3.xlsx]

## Sheet: phyla
The heterogeneity of gut microbiota instrumental variables
Bacterial taxa (exposure)	Cochran's Q	df	P-value
Actinobacteria	18.6651	13	0.133859
Bacteroidetes	11.8018	10	0.298543
Cyanobacteria	3.25075	7	0.860878
Euryarchaeota	20.0339	10	0.0289339
Firmicutes	29.3922	13	0.00575655
Lentisphaerae	5.93553	8	0.654453
Proteobacteria	22.6591	11	0.0197363
Tenericutes	14.7419	10	0.14176
Verrucomicrobia	15.9877	11	0.141587

## Sheet: class
The heterogeneity of gut microbiota instrumental variables
Bacterial taxa (exposure)	Cochran's Q	df	P-value
Actinobacteria	25.6204	14	0.0289143
Alphaproteobacteria	1.90989	5	0.861468
Bacilli	14.9547	17	0.598748
Bacteroidia	13.082	12	0.363111
Betaproteobacteria	17.4227	9	0.0424932
Clostridia	21.2537	11	0.030836
Coriobacteriia	8.8337	13	0.785384
Deltaproteobacteria	8.63591	11	0.655459
Erysipelotrichia	19.0122	12	0.0882348
Gammaproteobacteria	7.60864	6	0.2682
Lentisphaeria	5.86449	7	0.555659
Melainabacteria	16.5885	9	0.0555634
Methanobacteria	9.6509	8	0.290388
Mollicutes	14.7419	10	0.14176
Negativicutes	18.4213	10	0.048259
Verrucomicrobiae	11.0494	10	0.353681

## Sheet: order
The heterogeneity of gut microbiota instrumental variables
Bacterial taxa (exposure)	Cochran's Q	df	P-value
Actinomycetales	1.60813	3	0.657547
Bacillales	8.21942	7	0.313644
Bacteroidales	13.082	12	0.363111
Bifidobacteriales	11.2779	10	0.336284
Burkholderiales	11.4701	9	0.244855
Clostridiales	21.3721	12	0.0451902
Coriobacteriales	8.8337	13	0.785384
Desulfovibrionales	5.58668	10	0.848711
Enterobacteriales	3.2616	5	0.659725
Erysipelotrichales	19.0122	12	0.0882348
Gastranaerophilales	15.2734	8	0.0540419
Lactobacillales	16.3259	4	0.293878
Methanobacteriales	9.6509	8	0.290388
MollicutesRF9	28.8539	11	0.00239149
NB1n	3.41574	11	0.984014
Pasteurellales	21.6861	12	0.0411917
Rhodospirillales	13.5883	12	0.327769
Selenomonadales	18.4213	10	0.048259
Verrucomicrobiales	11.0494	10	0.353681
Victivallales	5.86449	7	0.555659

## Sheet: family
The heterogeneity of gut microbiota instrumental variables
Bacterial taxa (exposure)	Cochran's Q	df	P-value
Acidaminococcaceae	0.993975	6	0.98584
Actinomycetaceae	1.60689	3	0.657828
Alcaligenaceae	9.31273	10	0.502703
Bacteroidaceae	8.03848	7	0.329213
BacteroidalesS24.7group	2.29609	7	0.941654
Bifidobacteriaceae	11.2779	10	0.336284
Christensenellaceae	16.7464	10	0.0801681
Clostridiaceae1	12.5703	9	0.183031
ClostridialesvadinBB60group	17.9168	14	0.210595
Coriobacteriaceae	8.8337	13	0.785384
Defluviitaleaceae	7.72847	10	0.65534
Desulfovibrionaceae	5.32262	8	0.722603
Enterobacteriaceae	3.2616	5	0.659725
Erysipelotrichaceae	19.0122	12	0.0882348
FamilyXI	8.37542	7	0.300656
FamilyXIII	13.4123	6	0.0369358
Lachnospiraceae	16.1185	15	0.374218
Lactobacillaceae	3.94281	8	0.862246
Methanobacteriaceae	9.6509	8	0.290388
Oxalobacteraceae	17.5704	13	0.174523
Pasteurellaceae	2.29609	7	0.941654
Peptococcaceae	5.29432	8	0.725705
Peptostreptococcaceae	22.3354	12	0.033928
Porphyromonadaceae	16.2748	8	0.038612
Prevotellaceae	16.2395	15	0.366316
Rhodospirillaceae	12.389	12	0.41496
Rikenellaceae	32.577	16	0.008404
Ruminococcaceae	7.54651	9	0.580411
Streptococcaceae	15.7533	11	0.150538
Veillonellaceae	17.2713	17	0.436139
Verrucomicrobiaceae	11.0462	10	0.35393
Victivallaceae	11.9317	9	0.217186
unknownfamily.id.1000001214	15.2734	8	0.054041
unknownfamily.id.1000005471	28.8539	11	0.002391
unknownfamily.id.1000006161	3.41574	11	0.984013

## Sheet: genus
The heterogeneity of gut microbiota instrumental variables
Bacterial taxa (exposure)	Cochran's Q	df	P-value
Actinomyces	10.6103	6	0.101192
Adlercreutzia	3.90067	7	0.791144
Akkermansia	11.0413	10	0.354309
Alistipes	19.2784	10	0.0368661
Allisonella	15.3047	6	0.0180149
Alloprevotella	2.88147	4	0.577852
Anaerofilum	12.5999	9	0.181559
Anaerostipes	8.32489	12	0.759254
Anaerotruncus	20.2673	12	0.0621958
Bacteroides	8.03848	7	0.329213
Barnesiella	11.494	11	0.402853
Bifidobacterium	18.4721	11	0.0712535
Bilophila	7.12168	12	0.849468
Blautia	16.6286	11	0.119351
Butyricicoccus	7.50418	7	0.378334
Butyricimonas	10.353	12	0.585023
Butyrivibrio	16.9014	14	0.261471
CandidatusSoleaferrea	12.1475	8	0.144742
Catenibacterium	9.39029	3	0.0245276
ChristensenellaceaeR.7group	10.6591	7	0.154194
Clostridiuminnocuumgroup	5.83441	7	0.559212
Clostridiumsensustricto1	9.54849	5	0.0890873
Collinsella	4.11501	7	0.76644
Coprobacter	20.5434	11	0.0384223
Coprococcus1	6.05791	11	0.869473
Coprococcus2	6.1762	7	0.519333
Coprococcus3	34.4899	7	1.39436e-05
DefluviitaleaceaeUCG011	7.60226	8	0.473254
Desulfovibrio	8.74128	9	0.461491
Dialister	9.75448	10	0.462292
Dorea	21.5224	9	0.0105224
Eggerthella	16.1691	8	0.0400227
Eisenbergiella	16.5585	10	0.0847217
Enterorhabdus	4.31835	5	0.504548
Erysipelatoclostridium	22.9367	14	0.0613083
ErysipelotrichaceaeUCG003	18.1408	14	0.200445
Escherichia.Shigella	8.96843	9	0.440194
Eubacteriumbrachygroup	5.83441	7	0.559212
Eubacteriumcoprostanoligenesgroup	18.3785	12	0.104673
Eubacteriumeligensgroup	8.52461	5	0.129596
Eubacteriumfissicatenagroup	5.78223	8	0.67161
Eubacteriumhalliigroup	15.7412	13	0.263389
Eubacteriumnodatumgroup	6.27123	8	0.616879
Eubacteriumoxidoreducensgroup	1.44884	4	0.835663
Eubacteriumrectalegroup	13.3342	7	0.0643727
Eubacteriumruminantiumgroup	17.7184	17	0.406812
Eubacteriumventriosumgroup	19.6432	14	0.141799
Eubacteriumxylanophilumgroup	4.6711	8	0.792081
Faecalibacterium	10.2413	9	0.331305
FamilyXIIIAD3011group	12.4643	12	0.409149
FamilyXIIIUCG001	12.3598	7	0.0893291
Flavonifractor	7.75402	4	0.101016
Fusicatenibacter	30.2536	17	0.0245732
Gordonibacter	20.0315	10	0.0289558
Haemophilus	18.6667	8	0.0167472
Holdemanella	18.0224	10	0.0545867
Holdemania	16.0351	13	0.24724
Howardella	7.49862	8	0.48391
Hungatella	3.79073	4	0.435068
Intestinibacter	20.7199	14	0.109028
Intestinimonas	14.5203	15	0.486487
Lachnoclostridium	11.6527	12	0.473956
Lachnospira	2.88715	5	0.717379
LachnospiraceaeFCS020group	9.58184	11	0.568346
LachnospiraceaeNC2004group	14.7487	8	0.0642189
LachnospiraceaeND3007group	1.21153	2	0.545656
LachnospiraceaeNK4A136group	11.0006	14	0.685987
LachnospiraceaeUCG001	6.76774	12	0.872573
LachnospiraceaeUCG004	4.78317	11	0.941211
LachnospiraceaeUCG008	19.2237	9	0.0233564
LachnospiraceaeUCG010	15.9361	9	0.0682288
Lactobacillus	3.76091	7	0.806867
Lactococcus	6.78274	7	0.451846
Marvinbryantia	10.5138	9	0.310512
Methanobrevibacter	4.3197	5	0.504363
Odoribacter	10.4063	6	0.108552
Olsenella	12.0769	9	0.20901
Oscillibacter	14.8767	12	0.248248
Oscillospira	15.7462	6	0.0151832
Oxalobacter	9.87834	10	0.451231
Parabacteroides	5.06096	4	0.2811
Paraprevotella	21.8817	12	0.0388673
Parasutterella	35.2004	13	0.000788696
Peptococcus	19.6389	11	0.0505455
Phascolarctobacterium	5.94808	8	0.653048
Prevotella7	19.0594	10	0.0395147
Prevotella9	9.57424	14	0.792602
RikenellaceaeRC9gutgroup	5.28939	10	0.871028
Romboutsia	18.1439	12	0.111392
Roseburia	9.21279	13	0.756689
Ruminiclostridium5	12.1146	10	0.277462
Ruminiclostridium6	31.8713	14	0.00417827
Ruminiclostridium9	7.48053	7	0.380615
RuminococcaceaeNK4A214group	20.7039	12	0.0548881
RuminococcaceaeUCG002	33.9382	19	0.0186884
RuminococcaceaeUCG003	23.6069	11	0.0144963
RuminococcaceaeUCG004	16.247	10	0.0927767
RuminococcaceaeUCG005	12.5159	13	0.485864
RuminococcaceaeUCG009	27.7254	10	0.00199725
RuminococcaceaeUCG010	3.43646	5	0.633023
RuminococcaceaeUCG011	5.14917	7	0.641765
RuminococcaceaeUCG013	22.3594	10	0.0133745
RuminococcaceaeUCG014	11.2407	9	0.259572
Ruminococcus1	11.81	9	0.224237
Ruminococcus2	14.1048	13	0.366504
Ruminococcusgauvreauiigroup	24.6999	11	0.0100844
Ruminococcusgnavusgroup	15.6543	10	0.109965
Ruminococcustorquesgroup	4.15147	6	0.656186
Sellimonas	7.4656	8	0.487328
Senegalimassilia	8.3333	5	0.138798
Slackia	2.40347	5	0.790957
Streptococcus	14.9378	12	0.244858
Subdoligranulum	10.395	10	0.406544
Sutterella	24.0676	11	0.0124513
Terrisporobacter	13.75	4	0.00813724
Turicibacter	3.99927	7	0.779862
Tyzzerella3	19.8938	11	0.0468183
Veillonella	1.02521	4	0.905949
Victivallis	5.41697	9	0.796552
unknowngenus.id.826	9.27142	12	0.679589
unknowngenus.id.959	18.3313	10	0.0496259
unknowngenus.id.1868	10.7302	8	0.217463
unknowngenus.id.2001	10.1507	6	0.118449
unknowngenus.id.2041	19.2307	11	0.0570756
unknowngenus.id.2071	11.021	14	0.684383
unknowngenus.id.2755	14.401	10	0.21159
unknowngenus.id.1000000073	17.9168	14	0.210595
unknowngenus.id.1000001215	15.2734	8	0.0540419
unknowngenus.id.1000005472	28.8539	11	0.00239149
unknowngenus.id.1000005479	2.29609	7	0.941654
unknowngenus.id.1000006162	3.41574	11	0.984014
