# Supplementary material for: Association between gut microbiota and spinal stenosis: a two-sample mendelian randomization study
Source: Front Immunol. 2024 Apr 19;15:1360132. doi: 10.3389/fimmu.2024.1360132 (PMC11066289; doi:10.3389/fimmu.2024.1360132)
Supplement: Supplementary Table 1 — Instrumental variables used in MR analysis of the association between gut microbiota and spinal stenosis. [file DataSheet_1.zip › Additional file 1/Table S4.xlsx]

## Sheet: phyla
Directional horizontal pleiotropy assessed by intercept term in MR Egger regression of the association between gut microbiota and spinal stenosis
Bacterial taxa (exposure)	Egger_intercept	SE	P-value
Actinobacteria	0.00512335	0.0192491	0.794634
Bacteroidetes	-0.0169813	0.0120926	0.193795
Cyanobacteria.	0.00443205	0.021389	0.842698
Euryarchaeota	-0.00503385	0.0300459	0.870651
Firmicutes	-0.0124291	0.0171676	0.48295
Lentisphaerae	0.0228096	0.0221429	0.337232
Proteobacteria	-0.00625223	0.0176422	0.730406
Tenericutes	-0.0327566	0.0178765	0.100116
Verrucomicrobia	-0.0177395	0.014539	0.250408

## Sheet: class
Directional horizontal pleiotropy assessed by intercept term in MR Egger regression of the association between gut microbiota and spinal stenosis
Bacterial taxa (exposure)	Egger_intercept	SE	P-value
Actinobacteria	-0.0186513	0.0143234	0.215461
Alphaproteobacteria	0.011863	0.0216901	0.613506
Bacilli	-0.00341931	0.0105914	0.750999
Bacteroidia	-0.00900311	0.0115924	0.453749
Betaproteobacteria	-0.0164776	0.0220547	0.476369
Clostridia	0.0103596	0.0269473	0.708702
Coriobacteriia	-0.0153605	0.0176557	0.401367
Deltaproteobacteria	0.0241825	0.0191198	0.234628
Erysipelotrichia	0.00521242	0.0232733	0.826889
Gammaproteobacteria	0.0182631	0.0239466	0.48008
Lentisphaeria	0.0209967	0.0217482	0.371605
Melainabacteria	0.0134478	0.0201047	0.522397
Methanobacteria	-0.0369852	0.0237955	0.164062
Mollicutes	-0.0327566	0.0178765	0.100116
Negativicutes	-0.0317799	0.0185547	0.120907
Verrucomicrobiae	-0.0197457	0.0151836	0.225754

## Sheet: order
Directional horizontal pleiotropy assessed by intercept term in MR Egger regression of the association between gut microbiota and spinal stenosis
Bacterial taxa (exposure)	Egger_intercept	SE	P-value
Actinomycetales	-0.022569	0.0183553	0.343878
Bacillales	-0.00692633	0.0249177	0.790367
Bacteroidales	-0.00900311	0.0115924	0.453749
Bifidobacteriales	-0.0101082	0.0146136	0.506574
Burkholderiales	-0.00478546	0.0184145	0.801524
Clostridiales	-0.00451004	0.0247842	0.858914
Coriobacteriales	-0.0153605	0.0176557	0.401367
Desulfovibrionales	-0.0177784	0.0185214	0.362191
Enterobacteriales	-0.0595713	0.047046	0.274149
Erysipelotrichales	-0.00521242	0.0232733	0.826889
Gastranaerophilales	-0.0168112	0.0218803	0.467418
Lactobacillales	-0.00774975	0.0121	0.532991
Methanobacteriales	-0.0369852	0.0237955	0.164062
MollicutesRF9	-7.0874e-05	0.02061	0.997324
NB1n	-0.00454159	0.0176198	0.801823
Pasteurellales	-0.00960217	0.0142289	0.513714
Rhodospirillales	-0.0391056	0.0164997	0.0371465
Selenomonadales	-0.0317799	0.0185547	0.120907
Verrucomicrobiales	-0.0197457	0.0151836	0.225754
Victivallales	-0.0209967	0.0217482	0.371605

## Sheet: family
Directional horizontal pleiotropy assessed by intercept term in MR Egger regression of the association between gut microbiota and spinal stenosis
Bacterial taxa (exposure)	Egger_intercept	SE	P-value
Acidaminococcaceae	-4.06766e-05	0.0195313	0.998419
Actinomycetaceae	-0.02251	0.018326	0.34426
Alcaligenaceae	-0.0113526	0.0204658	0.592607
Bacteroidaceae	-0.0310128	0.0280524	0.311277
BacteroidalesS24.7group	-0.00814504	0.0193361	0.688256
Bifidobacteriaceae	-0.0101082	0.0146136	0.506574
Christensenellaceae	-0.00423791	0.0118019	0.727811
Clostridiaceae1	-0.0103763	0.0167733	0.553368
ClostridialesvadinBB60group	-0.00683728	0.0129712	0.606993
Coriobacteriaceae	-0.0153605	0.0176557	0.401367
Defluviitaleaceae	-0.0117161	0.0179465	0.530184
Desulfovibrionaceae	-0.0181989	0.0200512	0.394249
Enterobacteriaceae	-0.0595713	0.047046	0.274149
Erysipelotrichaceae	-0.00521242	0.0232733	0.826889
FamilyXI	-0.0556798	0.0290172	0.10343
FamilyXIII	-0.0222153	0.0339003	0.541215
Lachnospiraceae	-0.0321446	0.0128374	0.0252713
Lactobacillaceae	-0.0125247	0.0143327	0.411169
Methanobacteriaceae	-0.0369852	0.0237955	0.164062
Oxalobacteraceae	-0.00577538	0.0204987	0.78294
Pasteurellaceae	-0.00814504	0.0193361	0.688256
Peptococcaceae	-0.00808652	0.0141271	0.584949
Peptostreptococcaceae	-0.000820975	0.0135975	0.952938
Porphyromonadaceae	-0.00444018	0.0330387	0.896874
Prevotellaceae	-0.00384845	0.0142148	0.790546
Rhodospirillaceae	-0.0436482	0.0179166	0.0330451
Rikenellaceae	-0.0146704	0.0164914	0.387739
Ruminococcaceae	-0.00192557	0.0124952	0.881344
Streptococcaceae	-0.0151401	0.0272446	0.590624
Veillonellaceae	-0.0122836	0.00731128	0.112358
Verrucomicrobiaceae	-0.0196917	0.0151831	0.22691
Victivallaceae	-0.0222205	0.0265333	0.426644
unknownfamily.id.1000001214	-0.0168112	0.0218803	0.467418
unknownfamily.id.1000005471	-7.0874e-05	0.02061	0.997324
unknownfamily.id.1000006161	-0.00454159	0.0176198	0.801823

## Sheet: genus
Directional horizontal pleiotropy assessed by intercept term in MR Egger regression of the association between gut microbiota and spinal stenosis
Bacterial taxa (exposure)	Egger_intercept	SE	P-value
Actinomyces	-0.0126003	0.0210926	0.576276
Adlercreutzia	-0.0196954	0.0229549	0.423834
Akkermansia	-0.0196179	0.015185	0.228571
Alistipes	-0.0103913	0.0316772	0.750386
Allisonella	-0.0306125	0.0562763	0.609831
Alloprevotella	-0.00264296	0.0524651	0.96299
Anaerofilum	-0.0108156	0.0295956	0.724251
Anaerostipes	-0.00598935	0.0150741	0.698727
Anaerotruncus	-0.00500816	0.0166353	0.768987
Bacteroides	-0.0310128	0.0280524	0.311277
Barnesiella	-0.00278902	0.0198731	0.891177
Bifidobacterium	-0.0180101	0.013115	0.199681
Bilophila	-0.00683066	0.0208165	0.74897
Blautia	-0.0179522	0.0149809	0.258413
Butyricicoccus	-0.00160758	0.0134296	0.908625
Butyricimonas	-0.0080633	0.0163828	0.632267
Butyrivibrio	-0.0228398	0.0177258	0.220029
CandidatusSoleaferrea	-0.0158914	0.0581704	0.792594
Catenibacterium	-0.0992526	0.166798	0.612171
ChristensenellaceaeR.7group	-0.010158	0.0290474	0.738509
Clostridiuminnocuumgroup	-0.0082457	0.0261433	0.763137
Clostridiumsensustricto1	-0.0313396	0.0233825	0.251213
Collinsella	-0.00463806	0.0223172	0.842241
Coprobacter	-0.0263794	0.0243844	0.304732
Coprococcus1	-0.0116671	0.0112254	0.323119
Coprococcus2	-0.00683295	0.0301193	0.828062
Coprococcus3	-0.0314849	0.0631062	0.635597
DefluviitaleaceaeUCG011	-0.0098726	0.0216634	0.662387
Desulfovibrio	-0.00943559	0.0161958	0.576214
Dialister	-0.00399377	0.0183057	0.832163
Dorea	0.0143876	0.0219743	0.531
Eggerthella	0.032843	0.029435	0.301348
Eisenbergiella	-0.0229451	0.0413456	0.592445
Enterorhabdus	-0.0240577	0.0217761	0.331239
Erysipelatoclostridium	-0.00405231	0.0184707	0.829753
ErysipelotrichaceaeUCG003	-0.004902	0.0136625	0.725511
Escherichia.Shigella	-0.0255941	0.0150082	0.126527
Eubacteriumbrachygroup	-0.0082457	0.0261433	0.763137
Eubacteriumcoprostanoligenesgroup	-0.0121577	0.0200604	0.556778
Eubacteriumeligensgroup	-0.0232913	0.0351004	0.543261
Eubacteriumfissicatenagroup	-0.027215	0.0258711	0.327777
Eubacteriumhalliigroup	-0.00958689	0.00999513	0.356408
Eubacteriumnodatumgroup	-0.00492399	0.0234516	0.839676
Eubacteriumoxidoreducensgroup	-0.00721631	0.0230496	0.774725
Eubacteriumrectalegroup	-0.0112952	0.0271217	0.691557
Eubacteriumruminantiumgroup	-0.00239824	0.0117341	0.840633
Eubacteriumventriosumgroup	-0.0260465	0.0217546	0.252573
Eubacteriumxylanophilumgroup	-0.00921508	0.0150432	0.559524
Faecalibacterium	-0.013383	0.0121744	0.303625
FamilyXIIIAD3011group	-0.0346193	0.0224053	0.15058
FamilyXIIIUCG001	-0.00776212	0.0252265	0.768714
Flavonifractor	-0.0444448	0.0333217	0.274487
Fusicatenibacter	0.0235989	0.0183332	0.216328
Gordonibacter	0.0459776	0.0267054	0.119235
Haemophilus	0.0017502	0.0207773	0.935227
Holdemanella	-0.00791206	0.0181879	0.673795
Holdemania	-0.0154131	0.0141048	0.295953
Howardella	-0.0105312	0.021215	0.634818
Hungatella	-0.0325795	0.0365444	0.438339
Intestinibacter	-0.0124317	0.0156267	0.440583
Intestinimonas	-0.00243573	0.011425	0.83425
Lachnoclostridium	-0.0070666	0.0147255	0.640706
Lachnospira	-0.0160464	0.0318121	0.64049
LachnospiraceaeFCS020group	0.0249288	0.011072	0.0480552
LachnospiraceaeNC2004group	-0.0428392	0.0271917	0.159155
LachnospiraceaeND3007group	-0.142375	0.13017	0.471512
LachnospiraceaeNK4A136group	-0.00372173	0.00742724	0.624684
LachnospiraceaeUCG001	-0.00420971	0.017685	0.816227
LachnospiraceaeUCG004	-0.0167646	0.0168107	0.342158
LachnospiraceaeUCG008	0.0144945	0.03571	0.69546
LachnospiraceaeUCG010	-0.0164737	0.020955	0.454433
Lactobacillus	-0.0142834	0.013369	0.326429
Lactococcus	-0.0499196	0.0256618	0.0997087
Marvinbryantia	-0.0280662	0.0222457	0.242617
Methanobrevibacter	-0.00232433	0.0265948	0.934556
Odoribacter	-0.00972684	0.0256377	0.719972
Olsenella	-0.000534722	0.0176106	0.976521
Oscillibacter	-0.0170355	0.0178577	0.360598
Oscillospira	-0.0111476	0.0477977	0.824834
Oxalobacter	-0.00274875	0.0253994	0.916195
Parabacteroides	-0.0724777	0.0532893	0.266988
Paraprevotella	0.0148966	0.0216534	0.505727
Parasutterella	0.00511352	0.017577	0.776078
Peptococcus	-0.0352454	0.0233313	0.161814
Phascolarctobacterium	-0.00760946	0.0230996	0.751477
Prevotella7	-0.029315	0.03721	0.451048
Prevotella9	-0.00597862	0.0120125	0.627008
RikenellaceaeRC9gutgroup	-0.0274017	0.0272028	0.340097
Romboutsia	-0.00421614	0.0172803	0.811733
Roseburia	-0.0199512	0.0137475	0.172345
Ruminiclostridium5	-0.0127043	0.0207607	0.555718
Ruminiclostridium6	0.00538873	0.0178788	0.767875
Ruminiclostridium9	-0.0230165	0.0265509	0.419318
RuminococcaceaeNK4A214group	-0.0215071	0.0183598	0.266177
RuminococcaceaeUCG002	0.00243634	0.0127028	0.85005
RuminococcaceaeUCG003	0.00629169	0.0211397	0.772082
RuminococcaceaeUCG004	-0.0176668	0.0316615	0.59046
RuminococcaceaeUCG005	-0.0113088	0.012078	0.367572
RuminococcaceaeUCG009	-0.0155466	0.0291657	0.606912
RuminococcaceaeUCG010	-0.0169796	0.0146135	0.309876
RuminococcaceaeUCG011	-0.0011532	0.023952	0.963162
RuminococcaceaeUCG013	-0.0346831	0.0191221	0.103116
RuminococcaceaeUCG014	-0.0203034	0.0115771	0.117559
Ruminococcus1	-0.0170856	0.0154362	0.300524
Ruminococcus2	-0.00903004	0.0101042	0.389058
Ruminococcusgauvreauiigroup	-0.00364112	0.0278883	0.898712
Ruminococcusgnavusgroup	-0.0282527	0.0276138	0.332956
Ruminococcustorquesgroup	-0.0169526	0.025529	0.536048
Sellimonas	0.0441323	0.027048	0.146777
Senegalimassilia	-0.00117715	0.0338757	0.973945
Slackia	0.0282892	0.0381271	0.499307
Streptococcus	0.00997654	0.0191271	0.612296
Subdoligranulum	0.013407	0.0120675	0.295364
Sutterella	-0.0147423	0.0255972	0.57739
Terrisporobacter	-0.0383819	0.0370188	0.376055
Turicibacter	0.0324216	0.0232405	0.212455
Tyzzerella3	-0.0389571	0.039764	0.350337
Veillonella	-0.0191308	0.128596	0.891175
Victivallis	0.0262159	0.0335374	0.456906
unknowngenus.id.826	0.0166673	0.0138945	0.25551
unknowngenus.id.959	0.00354487	0.0302646	0.90933
unknowngenus.id.1868	0.00222721	0.0202533	0.915521
unknowngenus.id.2001	0.00573513	0.0244202	0.823638
unknowngenus.id.2041	0.00354134	0.0191072	0.856667
unknowngenus.id.2071	-0.0339543	0.0204159	0.120195
unknowngenus.id.2755	-0.0408959	0.0154221	0.0242391
unknowngenus.id.1000000073	-0.00683728	0.0129712	0.606993
unknowngenus.id.1000001215	0.0168112	0.0218803	0.467418
unknowngenus.id.1000005472	-7.0874e-05	0.02061	0.997324
unknowngenus.id.1000005479	0.00814504	0.0193361	0.688256
unknowngenus.id.1000006162	-0.00454159	0.0176198	0.801823
