# Supplementary material for: Association between gut microbiota and spinal stenosis: a two-sample mendelian randomization study
Source: Front Immunol. 2024 Apr 19;15:1360132. doi: 10.3389/fimmu.2024.1360132 (PMC11066289; doi:10.3389/fimmu.2024.1360132)
Supplement: Supplementary Table 1 — Instrumental variables used in MR analysis of the association between gut microbiota and spinal stenosis. [file DataSheet_1.zip › Additional file 1/Table S5.xlsx]

## Sheet: Sheet1
Instrumental variables used in MR analysis of the association between spinal stenosis and gut microbiota
Bacterial taxa (outcome)	SNP	Effect allele	Other allele	Exposure (spinal stenosis)			Outcome (gut microbiota)			F-statistic
				Beta	SE	P-value	Beta	SE	P-value
Eubacteriumfissicatenagroup	rs10046797	C	A	-0.0550074	0.0121474	5.94525e-06	0.0186775	0.0240915	0.458975	20.5055
Eubacteriumfissicatenagroup	rs10100760	C	T	0.059743	0.0120733	7.48425e-07	-0.0406235	0.0233222	0.0772112	24.486
Eubacteriumfissicatenagroup	rs10160858	A	G	-0.0620882	0.0120781	2.73921e-07	0.00876594	0.0237838	0.724488	26.4251
Eubacteriumfissicatenagroup	rs10192480	C	T	-0.063239	0.012819	8.08833e-07	0.0588654	0.0247741	0.0176166	24.3364
Eubacteriumfissicatenagroup	rs10216541	G	A	0.0604985	0.0136446	9.25528e-06	0.0299623	0.0285284	0.279094	19.6591
Eubacteriumfissicatenagroup	rs1022431	A	C	-0.101269	0.0226688	7.92021e-06	-0.0460354	0.0372883	0.169782	19.9568
Eubacteriumfissicatenagroup	rs1042704	A	G	-0.076025	0.0145452	1.72459e-07	0.0254157	0.0306913	0.392691	27.3192
Eubacteriumfissicatenagroup	rs10985196	A	C	-0.0656233	0.0143305	4.6659e-06	0.0170647	0.0279544	0.514919	20.9695
Eubacteriumfissicatenagroup	rs11124639	C	T	-0.0839612	0.0181137	3.56538e-06	0.0445434	0.032471	0.216416	21.4851
Eubacteriumfissicatenagroup	rs11207178	G	A	-0.0736118	0.0158848	3.58488e-06	0.0718918	0.0385533	0.04262	21.4747
Eubacteriumfissicatenagroup	rs113353816	C	T	0.0749423	0.0145097	2.40466e-07	0.0207363	0.0350301	0.582104	26.6767
Eubacteriumfissicatenagroup	rs116117345	T	C	-0.0909676	0.0185389	9.25508e-07	-0.0303696	0.0412737	0.452531	24.0769
Eubacteriumfissicatenagroup	rs11664482	A	C	0.0636258	0.0118913	8.76545e-08	-0.0127145	0.023667	0.63475	28.6288
Eubacteriumfissicatenagroup	rs11992217	G	T	0.0574759	0.0128694	7.96621e-06	0.0605287	0.0249014	0.0117462	19.9457
Eubacteriumfissicatenagroup	rs12081541	C	T	0.112198	0.0237629	2.34041e-06	0.0390274	0.0405862	0.401573	22.2929
Eubacteriumfissicatenagroup	rs12137224	A	G	-0.106268	0.0160552	3.61845e-11	0.0341241	0.0344503	0.329738	43.8095
Eubacteriumfissicatenagroup	rs12473766	G	T	-0.0915689	0.0200605	5.00359e-06	-0.0729559	0.0476876	0.111847	20.8357
Eubacteriumfissicatenagroup	rs12510312	G	T	-0.0699241	0.0141236	7.38826e-07	0.0289439	0.0299948	0.352241	24.5108
Eubacteriumfissicatenagroup	rs12795502	T	C	0.054711	0.011989	5.03238e-06	-0.000569944	0.0232006	0.970988	20.8247
Eubacteriumfissicatenagroup	rs12901071	G	A	-0.099976	0.0122367	3.07938e-16	0.00168932	0.0243923	0.90523	66.751
Eubacteriumfissicatenagroup	rs13017751	T	G	-0.0757159	0.0156475	1.30593e-06	0.032041	0.031439	0.299739	23.4142
Eubacteriumfissicatenagroup	rs1321027	C	T	-0.059053	0.0119631	7.9634e-07	0.00880517	0.0260862	0.737422	24.3664
Eubacteriumfissicatenagroup	rs13255560	A	G	0.0557308	0.0118208	2.4214e-06	-0.0322398	0.0230546	0.167459	22.2276
Eubacteriumfissicatenagroup	rs13433508	A	G	0.0535581	0.0116627	4.38481e-06	0.00179904	0.0236247	0.935799	21.0886
Eubacteriumfissicatenagroup	rs1363561	G	A	-0.0569829	0.0117147	1.14908e-06	-0.025921	0.0231756	0.271618	23.6604
Eubacteriumfissicatenagroup	rs1427687	T	G	0.0529607	0.0117031	6.02938e-06	-0.00933534	0.0229554	0.695878	20.4786
Eubacteriumfissicatenagroup	rs1524926	C	T	-0.0592726	0.013212	7.24809e-06	-0.0213904	0.0263186	0.424793	20.1264
Eubacteriumfissicatenagroup	rs17295394	T	G	-0.0579574	0.0124995	3.53883e-06	0.0490936	0.0252	0.0493195	21.4995
Eubacteriumfissicatenagroup	rs17596517	G	A	-0.0770629	0.0162064	1.98357e-06	0.0501549	0.042703	0.237965	22.6106
Eubacteriumfissicatenagroup	rs17793423	C	A	-0.102139	0.0221325	3.93308e-06	0.0234408	0.038034	0.541853	21.2969
Eubacteriumfissicatenagroup	rs1845389	G	A	0.0588696	0.0124044	2.07618e-06	0.00168615	0.0233659	0.943525	22.523
Eubacteriumfissicatenagroup	rs1861907	T	C	0.0715516	0.0120067	2.53311e-09	0.00786618	0.0228831	0.741259	35.5129
Eubacteriumfissicatenagroup	rs1988036	T	C	0.0836545	0.0146417	1.10714e-08	-0.0112601	0.0297753	0.677183	32.643
Eubacteriumfissicatenagroup	rs2022585	C	T	-0.0625799	0.0135559	3.90393e-06	0.0240638	0.0270806	0.345133	21.3112
Eubacteriumfissicatenagroup	rs2074177	G	A	-0.0812029	0.0137419	3.43885e-09	-0.0026381	0.0272765	0.906562	34.9176
Eubacteriumfissicatenagroup	rs2122797	A	G	0.0732951	0.0163086	6.98121e-06	-0.00611884	0.0289871	0.812481	20.1981
Eubacteriumfissicatenagroup	rs2306390	T	C	-0.0756284	0.0128609	4.09053e-09	0.0149458	0.0265078	0.584882	34.5798
Eubacteriumfissicatenagroup	rs2388792	G	A	0.0526492	0.0118781	9.31641e-06	0.00596857	0.0229237	0.808199	19.6465
Eubacteriumfissicatenagroup	rs2397060	C	T	0.0737576	0.0154618	1.83941e-06	0.0149184	0.0312224	0.521984	22.7556
Eubacteriumfissicatenagroup	rs2420193	A	G	0.0597015	0.0132246	6.3488e-06	0.0099252	0.0254823	0.714806	20.3798
Eubacteriumfissicatenagroup	rs2505711	A	G	-0.0576463	0.0117082	8.49736e-07	0.0253602	0.0229485	0.256454	24.2414
Eubacteriumfissicatenagroup	rs2517546	T	C	0.102113	0.0188029	5.61319e-08	-0.0432509	0.0357221	0.209391	29.4922
Eubacteriumfissicatenagroup	rs2637326	T	G	0.0621935	0.0119555	1.97067e-07	0.00593904	0.0237929	0.750971	27.0614
Eubacteriumfissicatenagroup	rs271114	T	C	0.0589969	0.0118729	6.72856e-07	-0.00925188	0.0231961	0.6796	24.6911
Eubacteriumfissicatenagroup	rs2799537	G	A	0.0528699	0.0117067	6.29566e-06	0.00375137	0.0229158	0.87258	20.3959
Eubacteriumfissicatenagroup	rs2899611	G	T	0.0596469	0.0117401	3.7622e-07	0.00494	0.0230322	0.827654	25.8123
Eubacteriumfissicatenagroup	rs2927323	A	G	-0.0632505	0.0122042	2.18717e-07	-0.0148483	0.0251573	0.541165	26.8599
Eubacteriumfissicatenagroup	rs314272	A	G	0.0609798	0.0119362	3.24191e-07	0.0091144	0.023209	0.725231	26.0997
Eubacteriumfissicatenagroup	rs319302	C	T	0.0781744	0.0143324	4.91432e-08	-0.0107203	0.0276338	0.820634	29.75
Eubacteriumfissicatenagroup	rs34043014	C	T	-0.0787558	0.0139663	1.71052e-08	-0.0187152	0.0258995	0.473564	31.7978
Eubacteriumfissicatenagroup	rs3771588	C	T	-0.0618297	0.0119131	2.10227e-07	-0.028138	0.0229986	0.219509	26.9364
Eubacteriumfissicatenagroup	rs3822593	G	T	0.0553318	0.0122006	5.7557e-06	-0.00231772	0.023623	0.989667	20.5675
Eubacteriumfissicatenagroup	rs4765152	T	C	0.0662712	0.0139858	2.15345e-06	-0.0288598	0.0289061	0.300119	22.4528
Eubacteriumfissicatenagroup	rs4805059	A	G	0.0543795	0.0118453	4.41533e-06	0.000289499	0.0229125	0.987062	21.0753
Eubacteriumfissicatenagroup	rs480902	C	T	-0.0577763	0.0129912	8.69397e-06	0.0259789	0.0263455	0.29969	19.7786
Eubacteriumfissicatenagroup	rs4823006	G	A	-0.0557806	0.011871	2.61571e-06	0.0433189	0.0230288	0.0561143	22.0794
Eubacteriumfissicatenagroup	rs4843747	C	A	-0.06212	0.0137212	5.97419e-06	-0.0296998	0.0278175	0.319266	20.4962
Eubacteriumfissicatenagroup	rs513218	G	A	-0.0576916	0.0116736	7.73025e-07	0.00371705	0.0229749	0.835003	24.4236
Eubacteriumfissicatenagroup	rs56341944	A	G	-0.0665809	0.0146511	5.50841e-06	-0.00434237	0.0266151	0.878863	20.6516
Eubacteriumfissicatenagroup	rs60173525	G	A	-0.0581111	0.0126204	4.13384e-06	0.0212645	0.0248191	0.393373	21.2015
Eubacteriumfissicatenagroup	rs60679930	C	A	-0.0670336	0.0141482	2.15881e-06	-0.0247656	0.0269409	0.36216	22.448
Eubacteriumfissicatenagroup	rs610037	C	A	-0.0539022	0.0118429	5.3281e-06	-0.00560826	0.0236894	0.819837	20.7153
Eubacteriumfissicatenagroup	rs6330	A	G	-0.0758288	0.0117032	9.21358e-11	-0.0420038	0.0231382	0.0755733	41.9811
Eubacteriumfissicatenagroup	rs6663310	C	T	-0.0689392	0.0129119	9.33583e-08	-0.0180801	0.024094	0.457012	28.5067
Eubacteriumfissicatenagroup	rs6675347	C	T	-0.0518361	0.0117129	9.6194e-06	0.0202554	0.0230173	0.385827	19.5853
Eubacteriumfissicatenagroup	rs6724567	G	A	-0.089591	0.0117387	2.3095e-14	0.00393414	0.0233472	0.834065	58.2484
Eubacteriumfissicatenagroup	rs6791542	G	A	-0.0563918	0.0123889	5.31888e-06	-0.022924	0.0241993	0.365939	20.7186
Eubacteriumfissicatenagroup	rs6843933	T	C	-0.109264	0.0197057	2.94304e-08	-0.0159027	0.045148	0.81761	30.7444
Eubacteriumfissicatenagroup	rs7128738	C	T	-0.0596335	0.012532	1.95039e-06	0.000151699	0.0275141	0.989414	22.643
Eubacteriumfissicatenagroup	rs7174658	T	C	0.0635709	0.0121718	1.76236e-07	0.00112776	0.0235393	0.950849	27.2773
Eubacteriumfissicatenagroup	rs74840348	A	G	0.0691022	0.0142117	1.16003e-06	0.0721803	0.0329204	0.0269285	23.6421
Eubacteriumfissicatenagroup	rs75674922	G	A	0.10459	0.0152953	8.02793e-12	-0.0474083	0.0387422	0.217262	46.7584
Eubacteriumfissicatenagroup	rs7653834	C	T	0.0626735	0.0124392	4.69472e-07	0.00191258	0.0240961	0.909478	25.385
Eubacteriumfissicatenagroup	rs7699331	A	G	-0.0879473	0.0137095	1.40765e-10	0.0217021	0.0268063	0.435856	41.1526
Eubacteriumfissicatenagroup	rs7770034	G	A	0.0635144	0.0117583	6.60251e-08	-0.0195405	0.023172	0.42615	29.1777
Eubacteriumfissicatenagroup	rs7863838	C	T	0.0543049	0.0120161	6.20313e-06	0.00975595	0.0231208	0.682931	20.4242
Eubacteriumfissicatenagroup	rs8053048	T	C	-0.0532742	0.0118032	6.37548e-06	0.0160087	0.0228982	0.488753	20.3718
Eubacteriumfissicatenagroup	rs9467715	C	T	0.0649004	0.0132978	1.05798e-06	-0.00801171	0.0275867	0.770493	23.8194
Eubacteriumfissicatenagroup	rs9532503	G	A	0.0521207	0.0117466	9.11839e-06	-0.0309368	0.0235522	0.188338	19.6875
Eubacteriumfissicatenagroup	rs9635667	A	G	0.0589145	0.0119589	8.37522e-07	-0.0267784	0.0233925	0.257526	24.2693
Oxalobacter	rs10046797	C	A	-0.0550074	0.0037933	5.94525e-06	0.0121474	0.021887	0.865472	210.283
Oxalobacter	rs10160858	A	G	-0.0620882	-0.0122565	2.73921e-07	0.0120781	0.0212701	0.581011	25.6612
Oxalobacter	rs1042704	A	G	-0.076025	-0.0067634	1.72459e-07	0.0145452	0.0270576	0.804098	126.351
Oxalobacter	rs10985196	A	C	-0.0656233	-0.00445871	4.6659e-06	0.0143305	0.0252008	0.91863	216.617
Oxalobacter	rs11124639	C	T	-0.0839612	-0.0188054	3.56538e-06	0.0181137	0.029243	0.56417	19.9337
Oxalobacter	rs116117345	T	C	-0.0909676	-0.00840635	9.25508e-07	0.0185389	0.0376705	0.823211	117.099
Oxalobacter	rs11664482	A	C	0.0636258	-0.00563546	8.76545e-08	0.0118913	0.0215929	0.813905	127.468
Oxalobacter	rs11992217	G	T	0.0574759	-0.00811681	7.96621e-06	0.0128694	0.0224416	0.724368	50.1414
Oxalobacter	rs12081541	C	T	0.112198	-0.00795742	2.34041e-06	0.0237629	0.0365544	0.726032	198.802
Oxalobacter	rs12473766	G	T	-0.0915689	0.01683	5.00359e-06	0.0200605	0.0413478	0.647848	29.6021
Oxalobacter	rs12510312	G	T	-0.0699241	0.0127301	7.38826e-07	0.0141236	0.0273274	0.680898	30.1706
Oxalobacter	rs12901071	G	A	-0.099976	-0.018291	3.07938e-16	0.0122367	0.0220514	0.424776	29.8754
Oxalobacter	rs13017751	T	G	-0.0757159	-0.00539898	1.30593e-06	0.0156475	0.0287705	0.905804	196.673
Oxalobacter	rs13433508	A	G	0.0535581	0.00219723	4.38481e-06	0.0116627	0.0211236	0.931816	594.145
Oxalobacter	rs1363561	G	A	-0.0569829	-0.0121269	1.14908e-06	0.0117147	0.0209209	0.560183	22.0793
Oxalobacter	rs1427687	T	G	0.0529607	0.00848903	6.02938e-06	0.0117031	0.0208309	0.677488	38.9212
Oxalobacter	rs1524926	C	T	-0.0592726	-0.0180582	7.24809e-06	0.013212	0.0237125	0.448386	10.7734
Oxalobacter	rs17295394	T	G	-0.0579574	0.00622924	3.53883e-06	0.0124995	0.0230206	0.802799	86.565
Oxalobacter	rs1861907	T	C	0.0715516	-0.00939733	2.53311e-09	0.0120067	0.0207582	0.64719	57.9729
Oxalobacter	rs1988036	T	C	0.0836545	-0.0235505	1.10714e-08	0.0146417	0.0272272	0.395552	12.6174
Oxalobacter	rs2074177	G	A	-0.0812029	-0.0143579	3.43885e-09	0.0137419	0.02459	0.598329	31.9855
Oxalobacter	rs2306390	T	C	-0.0756284	0.00672828	4.09053e-09	0.0128609	0.023941	0.782481	126.345
Oxalobacter	rs2388792	G	A	0.0526492	-0.0055313	9.31641e-06	0.0118781	0.0207946	0.799402	90.5992
Oxalobacter	rs2420193	A	G	0.0597015	-0.00176786	6.3488e-06	0.0132246	0.0227785	0.994462	1140.43
Oxalobacter	rs2637326	T	G	0.0621935	0.00549869	1.97067e-07	0.0119555	0.021175	0.790863	127.928
Oxalobacter	rs2799537	G	A	0.0528699	0.0105199	6.29566e-06	0.0117067	0.0208114	0.61212	25.2572
Oxalobacter	rs2899611	G	T	0.0596469	0.000360902	3.7622e-07	0.0117401	0.0208195	0.977869	27314.4
Oxalobacter	rs2927323	A	G	-0.0632505	-0.00617306	2.18717e-07	0.0122042	0.0226926	0.774987	104.984
Oxalobacter	rs314272	A	G	0.0609798	0.00326507	3.24191e-07	0.0119362	0.0210266	0.878637	348.805
Oxalobacter	rs319302	C	T	0.0781744	0.0136142	4.91432e-08	0.0143324	0.0244611	0.528126	32.9717
Oxalobacter	rs3771588	C	T	-0.0618297	0.014952	2.10227e-07	0.0119131	0.0208442	0.451415	17.0998
Oxalobacter	rs4765152	T	C	0.0662712	0.00274004	2.15345e-06	0.0139858	0.0261046	0.965111	584.967
Oxalobacter	rs4805059	A	G	0.0543795	0.0116276	4.41533e-06	0.0118453	0.0207823	0.58275	21.8717
Oxalobacter	rs4823006	G	A	-0.0557806	0.0144866	2.61571e-06	0.011871	0.0209413	0.487114	14.8261
Oxalobacter	rs56341944	A	G	-0.0665809	0.0146622	5.50841e-06	0.0146511	0.0237542	0.50658	20.6203
Oxalobacter	rs60679930	C	A	-0.0670336	0.00761713	2.15881e-06	0.0141482	0.024595	0.733082	77.4457
Oxalobacter	rs610037	C	A	-0.0539022	0.0156299	5.3281e-06	0.0118429	0.0211933	0.465698	11.8931
Oxalobacter	rs6330	A	G	-0.0758288	0.0127395	9.21358e-11	0.0117032	0.0209176	0.560855	35.4292
Oxalobacter	rs6663310	C	T	-0.0689392	0.0142755	9.33583e-08	0.0129119	0.0219481	0.531757	23.321
Oxalobacter	rs6724567	G	A	-0.089591	-0.0183627	2.3095e-14	0.0117387	0.0211417	0.398917	23.8039
Oxalobacter	rs6791542	G	A	-0.0563918	0.0118129	5.31888e-06	0.0123889	0.0217409	0.74778	22.7885
Oxalobacter	rs7174658	T	C	0.0635709	-0.00128378	1.76236e-07	0.0121718	0.0213798	0.953965	2452.04
Oxalobacter	rs74840348	A	G	0.0691022	0.00826116	1.16003e-06	0.0142117	0.0299094	0.813656	69.9676
Oxalobacter	rs7653834	C	T	0.0626735	0.00935913	4.69472e-07	0.0124392	0.0219326	0.640793	44.8428
Oxalobacter	rs7699331	A	G	-0.0879473	-0.0127439	1.40765e-10	0.0137095	0.0244519	0.534194	47.625
Oxalobacter	rs7770034	G	A	0.0635144	0.0153828	6.60251e-08	0.0117583	0.0209341	0.454057	17.0478
Oxalobacter	rs7863838	C	T	0.0543049	-0.00387677	6.20313e-06	0.0120161	0.0209363	0.859517	196.215
Oxalobacter	rs9467715	C	T	0.0649004	-0.00488019	1.05798e-06	0.0132978	0.0241845	0.789531	176.855
Oxalobacter	rs9635667	A	G	0.0589145	-0.0115177	8.37522e-07	0.0119589	0.021176	0.592712	26.1643

## Sheet: Sheet2
Full result of MR estimates for the association between spinal stenosis and gut microbiota
Bacterial taxa (outcome)	MR method	No. of SNP	OR	95% CI	P-value	q-value
Eubacteriumfissicatenagroup	MR Egger	80	1.05896	0.68-1.64	0.798443	0.954099
Eubacteriumfissicatenagroup	Weighted median	80	0.958772	0.85-1.09	0.504853	0.602383
Eubacteriumfissicatenagroup	Inverse variance weighted	80	0.943624	0.87-1.03	0.186522	0.312586
Eubacteriumfissicatenagroup	Simple mode	80	0.995101	0.73-1.36	0.975456	0.975456
Eubacteriumfissicatenagroup	Weighted mode	80	0.978072	0.75-1.28	0.872223	0.872223
Oxalobacter	MR Egger	49	0.988764	0.67-1.45	0.954099	0.954099
Oxalobacter	Weighted median	49	0.971751	0.87-1.08	0.602383	0.602383
Oxalobacter	Inverse variance weighted	49	0.960958	0.89-1.04	0.312586	0.312586
Oxalobacter	Simple mode	49	1.09657	0.81-1.48	0.545599	0.975456
Oxalobacter	Weighted mode	49	1.14207	0.86-1.51	0.353795	0.872223

## Sheet: Sheet3
MR-PRESSO analysis for the association between spinal stenosis and gut microbiota
Bacterial taxa (outcome)	MR Analysis	Causal Estimate	SD	T	P-value	RSSobs	Global test P-value
Eubacteriumfissicatenagroup	MR-PRESSO	-0.0580275	0.0421578	-1.37644	0.172575	74.4882	0.695667
Oxalobacter	MR-PRESSO	-0.0398245	0.0348935	-1.14132	0.257143	64.2007	0.930333

## Sheet: Sheet4
The heterogeneity of gut microbiota instrumental variables
Bacterial taxa (outcome)	Cochran's Q	df	P-value
Eubacteriumfissicatenagroup	72.7579	79	0.676125
Oxalobacter	62.6266	80	0.924218

## Sheet: Sheet5
Directional horizontal pleiotropy assessed by intercept term in MR Egger regression of the association between gut microbiota and spinal stenosis
Bacterial taxa (outcome)	Egger_intercept	SE	P-value
Eubacteriumfissicatenagroup	-0.00783393	0.0148923	0.600353
Oxalobacter	-0.00194888	0.013096	0.882079
