# Supplementary material for: Association between gut microbiota and spinal stenosis: a two-sample mendelian randomization study
Source: Front Immunol. 2024 Apr 19;15:1360132. doi: 10.3389/fimmu.2024.1360132 (PMC11066289; doi:10.3389/fimmu.2024.1360132)
Supplement: Supplementary Table 1 — Instrumental variables used in MR analysis of the association between gut microbiota and spinal stenosis. [file DataSheet_1.zip › Additional file 1/Table S6.xlsx]

## Sheet: phyla
MR-PRESSO analysis for the association between gut microbiota and spinal stenosis
Bacterial taxa (exposure)	MR Analysis	Causal Estimate	SD	T	P-value	RSSobs	Global test P-value
Actinobacteria	MR-PRESSO	-0.0145584	0.073014	-0.199392	0.845041	21.0151	0.148333
Bacteroidetes	MR-PRESSO	-0.0541572	0.0752757	-0.719452	0.488335	14.2805	0.325
Cyanobacteria	MR-PRESSO	0.0132633	0.0351468	0.377368	0.717081	4.74871	0.823
Euryarchaeota	MR-PRESSO	-0.00231521	0.0464454	-0.049848	0.961225	24.4564	0.0316667
Firmicutes	MR-PRESSO	-0.0310698	0.0874708	-0.355202	0.728135	34.0273	0.009
Lentisphaerae	MR-PRESSO	0.0535337	0.034631	1.54583	0.160729	7.47144	0.654
Proteobacteria	MR-PRESSO	0.108354	0.0923003	1.17393	0.265215	26.3415	0.0303333
Tenericutes	MR-PRESSO	0.049721	0.0678293	0.733031	0.48037	17.555	0.169333
Verrucomicrobia	MR-PRESSO	-0.0182186	0.0642353	-0.283623	0.781966	18.1632	0.17

## Sheet: class
MR-PRESSO analysis for the association between gut microbiota and spinal stenosis
Bacterial taxa (exposure)	MR Analysis	Causal Estimate	SD	T	P-value	RSSobs	Global test P-value	Remove SNP
Actinobacteria	MR-PRESSO	-0.0560884	0.070373	-0.797016	0.43875	28.7561	0.0356667	rs12049045
Actinobacteria	Outlier-corrected MR-PRESSO	-0.0953992	0.0618141	-1.54332	0.146738
Alphaproteobacteria	MR-PRESSO	-0.0664297	0.0413198	-1.6077	0.168813	2.88191	0.858
Bacilli	MR-PRESSO	-0.0353074	0.0490321	-0.720087	0.481256	16.448	0.630667
Bacteroidia	MR-PRESSO	-0.0246774	0.0683937	-0.360814	0.72451	15.3353	0.381
Betaproteobacteria	MR-PRESSO	-0.027225	0.0987296	-0.275753	0.788965	20.7651	0.0586667
Clostridia	MR-PRESSO	0.14616	0.0935802	1.56187	0.146611	25.3903	0.038
Coriobacteriia	MR-PRESSO	-0.0591724	0.0512541	-1.15449	0.269081	10.4215	0.778333
Deltaproteobacteria	MR-PRESSO	-0.0179205	0.0572336	-0.313111	0.760053	10.2832	0.666
Erysipelotrichia	MR-PRESSO	0.119297	0.0848128	1.4066	0.184914	22.6801	0.099
Gammaproteobacteria	MR-PRESSO	0.143724	0.0968949	1.4833	0.18852	9.8618	0.322667
Lentisphaeria	MR-PRESSO	0.0572016	0.0393092	1.45517	0.188952	7.66294	0.571
Melainabacteria	MR-PRESSO	0.00326924	0.058609	0.0557805	0.956735	21.026	0.0573333
Methanobacteria	MR-PRESSO	-0.0457639	0.0411431	-1.11231	0.298309	12.5117	0.300667
Mollicutes	MR-PRESSO	0.049721	0.0678293	0.733031	0.48037	17.555	0.161667
Negativicutes	MR-PRESSO	0.0804947	0.0942012	0.854498	0.412832	22.4993	0.0543333
Verrucomicrobiae	MR-PRESSO	-0.100161	0.0590403	-1.69649	0.120648	13.3903	0.370333

## Sheet: order
MR-PRESSO analysis for the association between gut microbiota and spinal stenosis
Bacterial taxa (exposure)	MR Analysis	Causal Estimate	SD	T	P-value	RSSobs	Global test P-value	Remove SNP
Actinomycetales	MR-PRESSO	0.0598443	0.051669	1.15822	0.330602	4.04916	0.618
Bacillales	MR-PRESSO	0.0143891	0.0381819	0.376856	0.717445	10.2703	0.368667
Bacteroidales	MR-PRESSO	-0.0246774	0.0683937	-0.360814	0.72451	15.3353	0.377
Bifidobacteriales	MR-PRESSO	-0.0593658	0.0601373	-0.987172	0.346841	13.1801	0.385
Burkholderiales	MR-PRESSO	0.0242414	0.0790312	0.306732	0.766026	13.6894	0.288333
Clostridiales	MR-PRESSO	0.144733	0.0877386	1.64959	0.124938	25.2603	0.0536667
Coriobacteriales	MR-PRESSO	-0.0591724	0.0512541	-1.15449	0.269081	10.4215	0.789667
Desulfovibrionales	MR-PRESSO	-0.00254739	0.050075	-0.0508714	0.96043	6.82651	0.834
Enterobacteriales	MR-PRESSO	-0.0520497	0.070962	-0.733487	0.49619	4.80244	0.656
Erysipelotrichales	MR-PRESSO	0.119297	0.0848128	1.4066	0.184914	22.6801	0.09
Gastranaerophilales	MR-PRESSO	0.00857185	0.0626295	0.136866	0.894519	19.953	0.055
Lactobacillales	MR-PRESSO	-0.044459	0.0625411	-0.710877	0.488835	18.1505	0.336333
Methanobacteriales	MR-PRESSO	-0.0457639	0.0411431	-1.11231	0.298309	12.5117	0.311333
MollicutesRF9	MR-PRESSO	0.124366	0.0799087	1.55635	0.147909	34.4324	0.003	rs13100746、rs3932485
MollicutesRF9	Outlier-corrected MR-PRESSO	0.14603	0.0615254	2.3735	0.0416695
NB1n	MR-PRESSO	-0.0326446	0.0200197	-1.63063	0.131242	4.07708	0.981667
Pasteurellales	MR-PRESSO	0.0250187	0.0551401	0.45373	0.658119	24.5373	0.0603333
Rhodospirillales	MR-PRESSO	-0.00469698	0.0457516	-0.102663	0.919926	16.0597	0.338667
Selenomonadales	MR-PRESSO	0.0804947	0.0942012	0.854498	0.412832	22.4993	0.0576667
Verrucomicrobiales	MR-PRESSO	-0.100161	0.0590403	-1.69649	0.120648	13.3903	0.383333
Victivallales	MR-PRESSO	0.0572016	0.0393092	1.45517	0.188952	7.66294	0.578333

## Sheet: family
MR-PRESSO analysis for the association between gut microbiota and spinal stenosis
Bacterial taxa (exposure)	MR Analysis	Causal Estimate	SD	T	P-value	RSSobs	Global test P-value	Remove SNP
Acidaminococcaceae	MR-PRESSO	-0.0699458	0.0264037	-2.64909	0.038075	1.37123	0.984
Actinomycetaceae	MR-PRESSO	0.0598544	0.0516133	1.15967	0.330095	4.04633	0.615333
Alcaligenaceae	MR-PRESSO	-0.0325094	0.0678592	-0.479072	0.642191	11.3168	0.503333
Bacteroidaceae	MR-PRESSO	0.081564	0.0844937	0.965327	0.366538	10.7597	0.348
BacteroidalesS24.7group	MR-PRESSO	0.0449566	0.029356	1.53143	0.169523	2.89784	0.941667
Bifidobacteriaceae	MR-PRESSO	-0.0593658	0.0601373	-0.987172	0.346841	13.1801	0.385
Christensenellaceae	MR-PRESSO	0.0551166	0.0686329	0.803065	0.440607	20.2779	0.125333
Clostridiaceae	MR-PRESSO	0.0590951	0.075856	0.779043	0.455949	15.3209	0.212667
ClostridialesvadinBB60group	MR-PRESSO	0.0168306	0.0508045	0.331282	0.745339	20.1694	0.231333
Coriobacteriaceae	MR-PRESSO	-0.0591724	0.0512541	-1.15449	0.269081	10.4215	0.789667
Defluviitaleaceae	MR-PRESSO	-0.0328949	0.0440585	-0.74662	0.472481	9.00292	0.683333
Desulfovibrionaceae	MR-PRESSO	-0.0135441	0.0592907	-0.228436	0.825038	6.78299	0.716
Enterobacteriaceae	MR-PRESSO	-0.0520497	0.070962	-0.733487	0.49619	4.80244	0.665
Erysipelotrichaceae	MR-PRESSO	0.119297	0.0848128	1.4066	0.184914	22.6801	0.1
FamilyXI	MR-PRESSO	0.0257287	0.0377149	0.68219	0.517049	10.7138	0.325667
FamilyXIII	MR-PRESSO	0.155811	0.131807	1.18211	0.281882	18.091	0.0503333
Lachnospiraceae	MR-PRESSO	-0.0123531	0.0636997	-0.193927	0.848835	18.421	0.362
Lactobacillaceae	MR-PRESSO	0.0184783	0.0311476	0.593249	0.569402	5.30128	0.852333
Methanobacteriaceae	MR-PRESSO	-0.0457639	0.0411431	-1.11231	0.298309	12.5117	0.308333
Oxalobacteraceae	MR-PRESSO	0.0430898	0.0378817	1.13749	0.275867	20.0989	0.203
Pasteurellaceae	MR-PRESSO	0.0449566	0.029356	1.53143	0.169523	2.89784	0.943667
Peptococcaceae	MR-PRESSO	-0.0383934	0.0456711	-0.840649	0.424955	6.74299	0.720667
Peptostreptococcaceae	MR-PRESSO	0.0562148	0.0722703	0.777841	0.451727	25.565	0.0476667
Porphyromonadaceae	MR-PRESSO	-0.0968171	0.119577	-0.809666	0.441547	20.7649	0.0446667	rs1980561
Porphyromonadaceae	Outlier-corrected MR-PRESSO	-0.0127592	0.0983398	-0.129746	0.900417
Prevotellaceae	MR-PRESSO	-0.0858346	0.0546357	-1.57103	0.137026	18.3476	0.388667
Rhodospirillaceae	MR-PRESSO	-0.039052	0.0444317	-0.878923	0.396702	15.2627	0.377333
Rikenellaceae	MR-PRESSO	-0.0565577	0.078082	-0.724338	0.479317	37.1361	0.00566667	rs10217435、rs77885767
Rikenellaceae	Outlier-corrected MR-PRESSO	0.043705	0.0501354	0.871739	0.398054
Ruminococcaceae	MR-PRESSO	-0.0695625	0.0607084	-1.14585	0.281411	8.98874	0.614
Streptococcaceae	MR-PRESSO	-0.105447	0.0783397	-1.34603	0.205378	18.5906	0.185333
Veillonellaceae	MR-PRESSO	-0.040139	0.046145	-0.869845	0.396502	19.6714	0.436
Verrucomicrobiaceae	MR-PRESSO	-0.100237	0.0590459	-1.69761	0.120431	13.388	0.38
Victivallaceae	MR-PRESSO	0.0267089	0.0389065	0.686491	0.509702	14.9127	0.229667
unknownfamily.id.1000001214	MR-PRESSO	0.00857185	0.0626295	0.136866	0.894519	19.953	0.0686667
unknownfamily.id.1000005471	MR-PRESSO	0.124366	0.0799087	1.55635	0.147909	34.4324	0.004	rs13100746、rs3932485
unknownfamily.id.1000005471	Outlier-corrected MR-PRESSO	0.14603	0.0615254	2.3735	0.0416695
unknownfamily.id.1000006161	MR-PRESSO	-0.0326446	0.0200197	-1.63063	0.131242	4.07708	0.986

## Sheet: genus
MR-PRESSO analysis for the association between gut microbiota and spinal stenosis
Bacterial taxa (exposure)	MR Analysis	Causal Estimate	SD	T	P-value	RSSobs	Global test P-value	Remove SNP
Actinomyces	MR-PRESSO	-0.0649839	0.072437	-0.897108	0.404218	17.7457	0.109333
Adlercreutzia	MR-PRESSO	0.02431	0.0447509	0.543228	0.603832	5.0977	0.795667
Akkermansia	MR-PRESSO	-0.100276	0.0590109	-1.69927	0.603832	13.3774	0.374667
Alistipes	MR-PRESSO	-0.132046	0.104846	-1.25943	0.236476	23.6382	0.0456667	rs7129639
Alistipes	Outlier-corrected MR-PRESSO	-0.048992	0.0757676	-0.646609	0.534026
Allisonella	MR-PRESSO	0.0554496	0.0576642	0.961595	0.373387	20.2168	0.0346667	rs35778461
Allisonella	Outlier-corrected MR-PRESSO	0.0916501	0.0484644	1.89108	0.117197
Alloprevotella	MR-PRESSO	-0.00966556	0.0371238	-0.26036	0.807439	4.50203	0.613
Anaerofilum	MR-PRESSO	0.059815	0.0470018	1.27261	0.235049	15.5308	0.213667
Anaerostipes	MR-PRESSO	0.0127465	0.0544323	0.234171	0.8188	9.71884	0.774333
Anaerotruncus	MR-PRESSO	0.0777929	0.0810366	0.959972	0.356013	23.1122	0.0833333
Bacteroides	MR-PRESSO	0.081564	0.0844937	0.965327	0.366538	10.7597	0.333333
Barnesiella	MR-PRESSO	-0.0827486	0.0622764	-1.32873	0.210841	13.4902	0.446333
Bifidobacterium	MR-PRESSO	-0.0292778	0.0672113	-0.435608	0.671546	21.3038	0.0973333
Bilophila	MR-PRESSO	0.0370221	0.0448733	0.825037	0.425448	8.43418	0.844
Blautia	MR-PRESSO	0.0380431	0.0844268	0.450605	0.661027	20.0139	0.116333
Butyricicoccus	MR-PRESSO	-0.111364	0.074052	-1.50387	0.176325	9.10178	0.468667
Butyricimonas	MR-PRESSO	-0.0353525	0.0500965	-0.705689	0.493854	12.0873	0.59
Butyrivibrio	MR-PRESSO	-0.0403393	0.0285749	-1.4117	0.179876	19.3625	0.276667
CandidatusSoleaferrea	MR-PRESSO	-0.0537767	0.0565894	-0.950295	0.369784	15.3329	0.174
Catenibacterium	MR-PRESSO	0.0290468	0.0918239	0.316332	0.772483	16.9943	0.0813333
ChristensenellaceaeR.7group	MR-PRESSO	0.0440294	0.103848	0.423981	0.684304	14.0223	0.171
Clostridiuminnocuumgroup	MR-PRESSO	0.00100013	0.0351827	0.0284267	0.978115	7.34709	0.595
Clostridiumsensustricto1	MR-PRESSO	0.0680525	0.0960092	0.708812	0.510112	12.3584	0.154667
Collinsella	MR-PRESSO	0.0261099	0.0623501	0.418762	0.68794	5.43973	0.781667
Coprobacter	MR-PRESSO	-0.00247131	0.0573652	-0.0430803	0.96641	24.8407	0.0356667	rs3828477
Coprobacter	Outlier-corrected MR-PRESSO	0.048187	0.0370006	1.30233	0.221999
Coprococcus1	MR-PRESSO	-0.00063104	0.0447137	-0.0141129	0.988993	7.12178	0.879333
Coprococcus2	MR-PRESSO	0.0502205	0.0620223	0.809717	0.444752	7.96272	0.553667
Coprococcus3	MR-PRESSO	0.0393297	0.182689	0.215282	0.835685	44.8376	<0.000333333333333333	rs11077359
Coprococcus3	Outlier-corrected MR-PRESSO	-0.103322	0.118099	-0.874877	0.415284
DefluviitaleaceaeUCG011	MR-PRESSO	-0.0345265	0.0546316	-0.631987	0.545028	9.21847	0.512667
Desulfovibrio	MR-PRESSO	-0.0986515	0.0536852	-1.83759	0.0992908	10.489	0.5
Dialister	MR-PRESSO	-0.0458223	0.0577615	-0.793301	0.446017	11.8846	0.457333
Dorea	MR-PRESSO	0.133148	0.115827	1.14953	0.279965	25.8272	0.0193333
Eggerthella	MR-PRESSO	-0.0102145	0.0605713	-0.168637	0.870268	21.008	0.0396667
Eisenbergiella	MR-PRESSO	-0.0983543	0.051177	-1.92185	0.0835535	20.8974	0.0926667
Enterorhabdus	MR-PRESSO	-0.022793	0.059226	-0.384848	0.716176	6.20342	0.529667
Erysipelatoclostridium	MR-PRESSO	-0.0101511	0.0567364	-0.178917	0.860566	26.2145	0.0596667
ErysipelotrichaceaeUCG003	MR-PRESSO	0.0228441	0.0596293	0.383102	0.707398	20.7116	0.205667
Escherichia.Shigella	MR-PRESSO	0.0139448	0.0645874	0.215907	0.833874	11.0001	0.445
Eubacteriumbrachygroup	MR-PRESSO	0.00100013	0.0351827	0.0284267	0.978115	7.34709	0.583
Eubacteriumcoprostanoligenesgroup	MR-PRESSO	-0.0951268	0.0805071	-1.18159	0.260254	21.829	0.122
Eubacteriumeligensgroup	MR-PRESSO	0.0192203	0.112294	0.171161	0.870808	13.1045	0.147333
Eubacteriumfissicatenagroup	MR-PRESSO	0.0873281	0.0327886	2.66337	0.0286553	7.17826	0.706333
Eubacteriumhalliigroup	MR-PRESSO	-0.0729025	0.0588778	-1.2382	0.237537	18.1421	0.289
Eubacteriumnodatumgroup	MR-PRESSO	0.0270823	0.0308367	0.878247	0.405414	7.93974	0.622
Eubacteriumoxidoreducensgroup	MR-PRESSO	-0.0322716	0.0346516	-0.931316	0.40441	2.2515	0.839333
Eubacteriumrectalegroup	MR-PRESSO	-0.163129	0.110005	-1.48292	0.18166	17.3285	0.0873333
Eubacteriumruminantiumgroup	MR-PRESSO	-0.0353935	0.0355043	-0.99688	0.332802	19.6131	0.422667
Eubacteriumventriosumgroup	MR-PRESSO	0.0712093	0.066175	1.07607	0.300088	22.6842	0.138
Eubacteriumxylanophilumgroup	MR-PRESSO	-0.0495879	0.0470797	-1.05328	0.322984	5.76276	0.796333
Faecalibacterium	MR-PRESSO	0.00750291	0.0607872	0.123429	0.90448	12.1567	0.392
FamilyXIIIAD3011group	MR-PRESSO	-0.0217674	0.0591889	-0.367762	0.719455	15.0061	0.410667
FamilyXIIIUCG001	MR-PRESSO	-0.0659321	0.0906608	-0.72724	0.49068	16.3204	0.106333
Flavonifractor	MR-PRESSO	-0.164968	0.111298	-1.48221	0.212419	12.2718	0.168
Fusicatenibacter	MR-PRESSO	0.0506972	0.0739706	0.68537	0.50235	33.848	0.0193333	rs1864685
Fusicatenibacter	Outlier-corrected MR-PRESSO	0.00348332	0.0591292	0.0589104	0.953753
Gordonibacter	MR-PRESSO	-0.023674	0.0462131	-0.51228	0.619578	24.5825	0.0303333	rs72714787
Gordonibacter	Outlier-corrected MR-PRESSO	-0.0551228	0.0394706	-1.39656	0.196029
Haemophilus	MR-PRESSO	0.0362101	0.074195	0.488039	0.638617	22.4047	0.03	rs10840326、rs4822728
Haemophilus	Outlier-corrected MR-PRESSO	0.0329946	0.0468149	0.704789	0.507363
Holdemanella	MR-PRESSO	0.0273081	0.0560468	0.487238	0.636593	21.4942	0.063
Holdemania	MR-PRESSO	0.039936	0.0499319	0.799808	0.438193	18.2511	0.276333
Howardella	MR-PRESSO	0.0181742	0.032736	0.555175	0.593954	9.82454	0.472
Hungatella	MR-PRESSO	-0.00238085	0.0495305	-0.0480683	0.963966	6.32133	0.437667
Intestinibacter	MR-PRESSO	-0.0890608	0.0596608	-1.49279	0.157684	23.2763	0.128667
Intestinimonas	MR-PRESSO	-0.0103259	0.0463374	-0.222841	0.826665	16.0683	0.505667
Lachnoclostridium	MR-PRESSO	-0.0586148	0.0625572	-0.936979	0.367245	13.3712	0.504667
Lachnospira	MR-PRESSO	0.0428605	0.0739017	0.579967	0.587089	4.11921	0.735667
LachnospiraceaeFCS020group	MR-PRESSO	-0.00805285	0.0526195	-0.153039	0.881139	11.572	0.562
LachnospiraceaeNC2004group	MR-PRESSO	-0.0521827	0.0632313	-0.825266	0.433138	18.6959	0.074
LachnospiraceaeND3007group	MR-PRESSO	Not enough intrumental variables
LachnospiraceaeNK4A136group	MR-PRESSO	-0.0830376	0.0443627	-1.87179	0.0822769	13.0505	0.68
LachnospiraceaeUCG001	MR-PRESSO	0.0508484	0.0348176	1.46042	0.169856	8.00549	0.869333
LachnospiraceaeUCG004	MR-PRESSO	-0.0592748	0.041583	-1.42546	0.181778	5.71202	0.954
LachnospiraceaeUCG008	MR-PRESSO	0.0148581	0.0645953	0.230018	0.823221	24.6652	0.022	rs10741777、rs10793103
LachnospiraceaeUCG008	Outlier-corrected MR-PRESSO	0.010589	0.0445036	0.237935	0.818746
LachnospiraceaeUCG010	MR-PRESSO	0.0270515	0.0877453	0.308296	0.764873	19.0213	0.0776667
Lactobacillus	MR-PRESSO	0.000405577	0.032907	0.012325	0.99051	5.46597	0.782333
Lactococcus	MR-PRESSO	-0.0215352	0.0401447	-0.536439	0.608273	9.13829	0.453
Marvinbryantia	MR-PRESSO	0.0495221	0.0680381	0.727859	0.485204	12.3285	0.374667
Methanobrevibacter	MR-PRESSO	-0.0686408	0.0437851	-1.56767	0.177742	6.53499	0.511333
Odoribacter	MR-PRESSO	0.106133	0.102635	1.03408	0.340966	13.5408	0.157333
Olsenella	MR-PRESSO	-0.0283989	0.0382027	-0.743376	0.476211	14.2428	0.260667
Oscillibacter	MR-PRESSO	-0.00624277	0.0496726	-0.125678	0.902068	17.4562	0.267
Oscillospira	MR-PRESSO	-0.0245864	0.105524	-0.232993	0.823511	21.2043	0.0223333	rs751183
Oscillospira	Outlier-corrected MR-PRESSO	0.0572197	0.0769706	0.743397	0.490675
Oxalobacter	MR-PRESSO	0.113197	0.0343885	3.2917	0.00812671	11.8901	0.491667
Parabacteroides	MR-PRESSO	-0.0806145	0.108785	-0.741042	0.499812	7.66152	0.340333
Paraprevotella	MR-PRESSO	-0.0509665	0.0520153	-0.979836	0.346509	25.4624	0.0466667	rs3801748
Paraprevotella	Outlier-corrected MR-PRESSO	-0.0796771	0.0436858	-1.82386	0.095432
Parasutterella	MR-PRESSO	-0.0184744	0.0752068	-0.245647	0.809791	40.131	<0.000333333333333333	rs7572229
Parasutterella	Outlier-corrected MR-PRESSO	0.0357473	0.0479675	0.745241	0.470471
Peptococcus	MR-PRESSO	-0.0031743	0.0487419	-0.0651247	0.949243	23.4169	0.059
Phascolarctobacterium	MR-PRESSO	-0.0273401	0.0529061	-0.516767	0.619298	7.2594	0.679
Prevotella7	MR-PRESSO	-0.00923293	0.0447339	-0.206397	0.840623	23.0245	0.044	rs16937247
Prevotella7	Outlier-corrected MR-PRESSO	0.028975	0.0235113	1.23239	0.249027
Prevotella9	MR-PRESSO	-0.04011	0.0346789	-1.15661	0.266787	11.0014	0.799333
RikenellaceaeRC9gutgroup	MR-PRESSO	-0.00794641	0.0228718	-0.347432	0.735468	6.52287	0.865
Romboutsia	MR-PRESSO	-0.00871432	0.0697338	-0.124965	0.90262	20.9173	0.124333
Roseburia	MR-PRESSO	0.0680058	0.0527407	1.28944	0.219716	11.2421	0.733667
Ruminiclostridium5	MR-PRESSO	-0.0229608	0.0764051	-0.300514	0.76994	14.4416	0.296333
Ruminiclostridium6	MR-PRESSO	0.0120753	0.0809496	0.149171	0.883546	36.4364	0.00933333
Ruminiclostridium9	MR-PRESSO	0.0936308	0.0852127	1.09879	0.308209	9.89457	0.388
RuminococcaceaeNK4A214group	MR-PRESSO	0.0126518	0.0774089	0.163441	0.872891	23.9476	0.057
RuminococcaceaeUCG002	MR-PRESSO	0.0665315	0.0614709	1.08233	0.292653	36.8505	0.023	rs57079348
RuminococcaceaeUCG002	Outlier-corrected MR-PRESSO	0.0318513	0.0489282	0.65098	0.523284
RuminococcaceaeUCG003	MR-PRESSO	-0.102611	0.0837514	-1.22518	0.246094	27.9646	0.019
RuminococcaceaeUCG004	MR-PRESSO	-0.025861	0.0657008	-0.393618	0.702125	19.8515	0.108667
RuminococcaceaeUCG005	MR-PRESSO	0.0776223	0.0519988	1.49277	0.159365	14.2737	0.525333
RuminococcaceaeUCG009	MR-PRESSO	-0.0290861	0.0747279	-0.389227	0.705268	34.4098	0.004	rs1550196
RuminococcaceaeUCG009	Outlier-corrected MR-PRESSO	0.007175	0.0716726	0.100108	0.922453
RuminococcaceaeUCG010	MR-PRESSO	-0.031367	0.0620986	-0.505115	0.634949	5.30522	0.633667
RuminococcaceaeUCG011	MR-PRESSO	-0.0594736	0.0310438	-1.9158	0.0969275	7.02899	0.613333
RuminococcaceaeUCG013	MR-PRESSO	0.052981	0.096342	0.549926	0.594439	26.8771	0.015
RuminococcaceaeUCG014	MR-PRESSO	0.0884593	0.0653662	1.35329	0.208974	13.5359	0.304667
Ruminococcus1	MR-PRESSO	-0.0212344	0.0732718	-0.289803	0.778532	14.2	0.263667
Ruminococcus2	MR-PRESSO	0.0160563	0.0527434	0.304422	0.765625	16.9045	0.368667
Ruminococcusgauvreauiigroup	MR-PRESSO	0.07269	0.0848886	0.856299	0.410098	29.828	0.0133333	rs431418
Ruminococcusgauvreauiigroup	Outlier-corrected MR-PRESSO	0.024403	0.0723502	0.33729	0.742871
Ruminococcusgnavusgroup	MR-PRESSO	-0.0585038	0.0526557	-1.11106	0.292541	18.8653	0.131
Ruminococcustorquesgroup	MR-PRESSO	0.0203002	0.077876	0.260674	0.80306	5.55767	0.678667
Sellimonas	MR-PRESSO	0.0228839	0.0308214	0.742468	0.479034	9.54843	0.516333
Senegalimassilia	MR-PRESSO	-0.0227554	0.0832007	-0.273501	0.795406	12.3761	0.17
Slackia	MR-PRESSO	0.0320474	0.0408401	0.784705	0.468158	3.52817	0.799667
Streptococcus	MR-PRESSO	-0.0606645	0.070237	-0.863712	0.40468	17.2555	0.291
Subdoligranulum	MR-PRESSO	0.0041755	0.064946	0.0642919	0.950005	12.4106	0.438
Sutterella	MR-PRESSO	0.0288091	0.0859152	0.335321	0.743691	28.5748	0.0113333	rs607327
Sutterella	Outlier-corrected MR-PRESSO	0.0800729	0.0733145	1.09218	0.300366
Terrisporobacter	MR-PRESSO	0.0758266	0.124638	0.608374	0.575793	20.5847	0.0253333	rs58405430
Terrisporobacter	Outlier-corrected MR-PRESSO	0.0107156	0.116154	0.0922537	0.932312
Turicibacter	MR-PRESSO	0.00781037	0.0428129	0.18243	0.860416	5.20402	0.778
Tyzzerella3	MR-PRESSO	0.0267436	0.0504649	0.529944	0.606682	23.8882	0.0566667
Veillonella	MR-PRESSO	0.0207611	0.0385849	0.538063	0.619076	1.61986	0.906333
Victivallis	MR-PRESSO	0.0207611	0.0385849	0.538063	0.619076	1.61986	0.919667
unknowngenus.id.826	MR-PRESSO	0.0670183	0.0461584	1.45192	0.172164	10.8262	0.687667
unknowngenus.id.959	MR-PRESSO	-0.0854474	0.0497238	-1.71844	0.116465	22.5366	0.0593333
unknowngenus.id.1868	MR-PRESSO	0.0198528	0.0673345	0.294838	0.775624	13.4028	0.233333
unknowngenus.id.2001	MR-PRESSO	-0.0506704	0.0761464	-0.665435	0.530506	13.8323	0.170667
unknowngenus.id.2041	MR-PRESSO	-0.112252	0.0602754	-1.86232	0.0894634	22.8804	0.0706667
unknowngenus.id.2071	MR-PRESSO	-0.0213731	0.0454316	-0.470444	0.645283	12.5814	0.697333
unknowngenus.id.2755	MR-PRESSO	0.0030312	0.0496156	0.0610937	0.95238	17.3061	0.214
unknowngenus.id.1000000073	MR-PRESSO	0.0168306	0.0508045	0.331282	0.745339	20.1694	0.237667
unknowngenus.id.1000001215	MR-PRESSO	0.00857185	0.0626295	0.136866	0.894519	19.953	0.0633333
unknowngenus.id.1000005472	MR-PRESSO	0.124366	0.0799087	1.55635	0.147909	34.4324	0.004	rs13100746、rs3932485
unknowngenus.id.1000005472	Outlier-corrected MR-PRESSO	0.14603	0.0615254	2.3735	0.0416695
unknowngenus.id.1000005479	MR-PRESSO	0.0449566	0.029356	1.53143	0.169523	2.89784	0.952333
unknowngenus.id.1000006162	MR-PRESSO	-0.0326446	0.0200197	-1.63063	0.131242	4.07708	0.988333
